# Supplementary material for: 1,1,2,2-Tetra­kis(di-o-tolyl­phosphino)ethane
Source: Acta Crystallogr Sect E Struct Rep Online. 2009 Aug 26;65(Pt 9):o2231. doi: 10.1107/S1600536809032942 (PMC2970080; doi:10.1107/S1600536809032942)
Supplement: Supplementary file 1 [file e-65-o2231-sup1.cif]

##############################################################################
###                                                                        ###
###        Electronic paper (Acta Crystallographica Section E)             ###
###                                                                        ###
##############################################################################
#                                                                            #
# This CIF contains the data in a paper accepted for publication in Acta     #
# Crystallographica Section E. It conforms to the requirements of Notes      #
# for Authors for Section E, and has been peer reviewed under the auspices   #
# of the IUCr Commission on Journals.                                        #
#                                                                            #
# Full details of the Crystallographic Information File format               #
# are given in the paper "The Crystallographic Information File (CIF):       #
# a New Standard Archive File for Crystallography" by S. R. Hall, F. H.      #
# Allen and I. D. Brown [Acta Cryst. (1991), A47, 655-685].                  #
#                                                                            #
# The current version of the core CIF dictionary is obtainable from          #
# ftp://ftp.iucr.org/pub/cif_core.dic. The current version number is 2.4.    #
#                                                                            #
# Software is freely available for graphical display of the structure(s) in  #
# this CIF.  For information consult the CIF home page http://www.iucr.org/  #
# cif/home.html                                                              #
#                                                                            #
# This file may be used for bona fide research purposes within the           #
# scientific community so long as proper attribution is given to the journal # 
# article from which it was obtained.                                        #
#                                                                            #
##############################################################################
                                             
data_I
_audit_creation_method     SHELXL-97
_chemical_name_systematic
;
1,1,2,2-Tetrakis(di-<i>o</i>-tolylphosphino)ethane
;
_chemical_name_common     ?
_chemical_formula_moiety     'C58 H58 P4'
_chemical_formula_sum     'C58 H58 P4'
_chemical_formula_structural     ?
_chemical_formula_analytical     ?
_chemical_formula_iupac     'C58 H58 P4'
_chemical_formula_weight     878.92
_chemical_melting_point     ?
_symmetry_cell_setting     'Monoclinic'
_symmetry_space_group_name_H-M     'C 2/c'
_symmetry_space_group_name_Hall     '-C 2yc'
loop_
    _symmetry_equiv_pos_as_xyz
    'x, y, z'
    '-x, y, -z+1/2'
    'x+1/2, y+1/2, z'
    '-x+1/2, y+1/2, -z+1/2'
    '-x, -y, -z'
    'x, -y, z-1/2'
    '-x+1/2, -y+1/2, -z'
    'x+1/2, -y+1/2, z-1/2'
_cell_length_a     21.8875(11)
_cell_length_b     10.9702(6)
_cell_length_c     19.6910(10)
_cell_angle_alpha     90.00
_cell_angle_beta     90.761(3)
_cell_angle_gamma     90.00
_cell_volume     4727.6(4)
_cell_formula_units_Z     4
_cell_measurement_reflns_used     3541
_cell_measurement_theta_min     2.76
_cell_measurement_theta_max     26.40
_cell_measurement_temperature     193(2)
_exptl_crystal_description     'prism'
_exptl_crystal_colour     'yellow'
_exptl_crystal_size_max     0.422
_exptl_crystal_size_mid     0.401
_exptl_crystal_size_min     0.237
_exptl_crystal_density_diffrn     1.235
_exptl_crystal_density_meas     ?
_exptl_crystal_density_method     'not measured'
_exptl_crystal_F_000     1864
loop_
    _exptl_crystal_face_index_h
    _exptl_crystal_face_index_k
    _exptl_crystal_face_index_l
    _exptl_crystal_face_perp_dist
    -1.00 0.00 0.00 0.0330
    1.00 0.00 0.00 0.1460
    2.00 -1.00 1.00 0.1340
    0.00 0.00 -1.00 0.1780
    1.00 -1.00 2.00 0.1350
    2.00 1.00 1.00 0.0620
    1.00 -2.00 2.00 0.1210
    1.00 -1.00 -4.00 0.1680
_exptl_absorpt_coefficient_mu     0.198
_exptl_absorpt_correction_type     Multi-scan
_exptl_absorpt_process_details     '(SADABS; Bruker, 2005)'
_exptl_absorpt_correction_T_min     0.9420
_exptl_absorpt_correction_T_max     0.9757
_exptl_special_details
;
One distinct cell was identified using <i>APEX2</i> (Bruker, 2004). Four frame
series were integrated and filtered for statistical outliers using
<i>SAINT</i> (Bruker, 2005) then corrected for absorption by integration using
<i>SHELXTL</i>/<i>XPREP</i> V2005/2 (Bruker, 2005) before using
<i>SAINT</i>/<i>SADABS</i> (Bruker, 2005) to sort, merge,and scale the
combined data. No decay correction was applied.
;
_diffrn_ambient_temperature     193(2)
_diffrn_radiation_type     'MoK\a'
_diffrn_radiation_wavelength     0.71073
_diffrn_radiation_source     'fine-focus sealed tube'
_diffrn_radiation_monochromator     'graphite'
_diffrn_measurement_device_type     ?
_diffrn_measurement_device     'Bruker Kappa APEXII CCD'
_diffrn_measurement_method     '\f and \w'
_diffrn_detector_area_resol_mean     ?
_diffrn_reflns_number     19717
_diffrn_reflns_av_R_equivalents     0.0493
_diffrn_reflns_av_sigmaI/netI     0.0405
_diffrn_reflns_theta_min     1.86
_diffrn_reflns_theta_max     25.42
_diffrn_reflns_theta_full     25.42
_diffrn_measured_fraction_theta_max     0.995
_diffrn_measured_fraction_theta_full     0.995
_diffrn_reflns_limit_h_min     -26
_diffrn_reflns_limit_h_max     26
_diffrn_reflns_limit_k_min     -13
_diffrn_reflns_limit_k_max     11
_diffrn_reflns_limit_l_min     -21
_diffrn_reflns_limit_l_max     23
_diffrn_standards_number     0
_diffrn_standards_interval_count     0
_diffrn_standards_interval_time     0
_diffrn_standards_decay_%     0
_refine_special_details
;
Structure was phased by direct methods (Sheldrick, 2008). Systematic conditions
suggested the ambiguous space group. The space group choice was confirmed by
successful convergence of the full-matrix least-squares refinement on
<i>F</i>^2^. The highest peaks in the final difference Fourier map were in the
vicinity of atoms P1 and P2; the final map had no other significant features.
A final analysis of variance between observed and calculated structure factors
showed some dependence on amplitude but little on resolution.
;
_reflns_number_total     4345
_reflns_number_gt     3343
_reflns_threshold_expression     I>2\s(I)
_refine_ls_structure_factor_coef     Fsqd
_refine_ls_matrix_type     full
_refine_ls_R_factor_all     0.0582
_refine_ls_R_factor_gt     0.0392
_refine_ls_wR_factor_gt     0.0916
_refine_ls_wR_factor_ref     0.1021
_refine_ls_goodness_of_fit_ref     1.010
_refine_ls_restrained_S_all     1.010
_refine_ls_number_reflns     4345
_refine_ls_number_parameters     284
_refine_ls_number_restraints     0
_refine_ls_hydrogen_treatment     noref
_refine_ls_weighting_scheme     calc
_refine_ls_weighting_details
         'calc w=1/[\s^2^(Fo^2^)+(0.0477P)^2^+3.4164P] where P=(Fo^2^+2Fc^2^)/3'
_atom_sites_solution_hydrogens     geom
_atom_sites_solution_primary     direct
_atom_sites_solution_secondary     difmap
_refine_ls_shift/su_max     0.001
_refine_ls_shift/su_mean     0.001
_refine_diff_density_max     0.350
_refine_diff_density_min     -0.194
_refine_ls_extinction_method     none
_refine_ls_extinction_coef     ?
_refine_ls_abs_structure_details     ?
loop_
    _atom_type_symbol
    _atom_type_description
    _atom_type_scat_dispersion_real
    _atom_type_scat_dispersion_imag
    _atom_type_scat_source
    'C' 'C' 0.0033 0.0016
                         'International Tables Vol C Tables 4.2.6.8 and 6.1.1.4'
    'H' 'H' 0.0000 0.0000
                         'International Tables Vol C Tables 4.2.6.8 and 6.1.1.4'
    'P' 'P' 0.1023 0.0942
                         'International Tables Vol C Tables 4.2.6.8 and 6.1.1.4'
_computing_data_collection     'APEX2 (Bruker, 2004)'
_computing_cell_refinement     'SAINT (Bruker, 2005)'
_computing_data_reduction
          'SAINT (Bruker, 2005), XPREP (Bruker, 2005) and SADABS (Bruker, 2007)'
_computing_structure_solution     'SHELXTL (Sheldrick, 2008)'
_computing_structure_refinement     'SHELXTL (Sheldrick, 2008)'
_computing_molecular_graphics
                  'SHELXTL (Bruker, 2005) and CrystalMaker (CrystalMaker, 1994)'
_computing_publication_material     'XCIF (Bruker, 2005)'
loop_
    _atom_site_type_symbol
    _atom_site_label
    _atom_site_fract_x
    _atom_site_fract_y
    _atom_site_fract_z
    _atom_site_U_iso_or_equiv
    _atom_site_adp_type
    _atom_site_calc_flag
    _atom_site_refinement_flags
    _atom_site_occupancy
    _atom_site_disorder_assembly
    _atom_site_disorder_group
    P P1 0.39722(2) 0.68981(5) 0.23551(3) 0.02565(14) Uani d . 1 . .
    P P2 0.48535(2) 0.83242(5) 0.33033(2) 0.02367(14) Uani d . 1 . .
    C C1 0.47465(8) 0.68809(17) 0.27827(9) 0.0222(4) Uani d . 1 . .
    H H1A 0.4790 0.6145 0.3079 0.027 Uiso calc R 1 . .
    C C2 0.39830(9) 0.54854(18) 0.18376(10) 0.0280(5) Uani d . 1 . .
    C C3 0.36720(9) 0.5468(2) 0.12096(10) 0.0308(5) Uani d . 1 . .
    C C4 0.36966(10) 0.4409(2) 0.08185(11) 0.0401(6) Uani d . 1 . .
    H H4A 0.3490 0.4391 0.0391 0.048 Uiso calc R 1 . .
    C C5 0.40112(11) 0.3389(2) 0.10330(12) 0.0433(6) Uani d . 1 . .
    H H5A 0.4026 0.2686 0.0752 0.052 Uiso calc R 1 . .
    C C6 0.43039(11) 0.3389(2) 0.16554(12) 0.0414(6) Uani d . 1 . .
    H H6A 0.4516 0.2685 0.1811 0.050 Uiso calc R 1 . .
    C C7 0.42855(10) 0.44320(19) 0.20526(11) 0.0345(5) Uani d . 1 . .
    H H7A 0.4485 0.4429 0.2484 0.041 Uiso calc R 1 . .
    C C8 0.33175(10) 0.6547(2) 0.09454(11) 0.0376(5) Uani d . 1 . .
    H H8A 0.3234 0.6441 0.0459 0.056 Uiso calc R 1 . .
    H H8B 0.3557 0.7292 0.1018 0.056 Uiso calc R 1 . .
    H H8C 0.2931 0.6612 0.1188 0.056 Uiso calc R 1 . .
    C C9 0.34259(9) 0.63472(19) 0.30004(10) 0.0305(5) Uani d . 1 . .
    C C10 0.28290(10) 0.6830(2) 0.30017(11) 0.0385(6) Uani d . 1 . .
    C C11 0.24123(11) 0.6334(3) 0.34590(13) 0.0513(7) Uani d . 1 . .
    H H11A 0.2008 0.6650 0.3466 0.062 Uiso calc R 1 . .
    C C12 0.25671(12) 0.5408(3) 0.38986(13) 0.0561(7) Uani d . 1 . .
    H H12A 0.2272 0.5089 0.4200 0.067 Uiso calc R 1 . .
    C C13 0.31522(12) 0.4946(2) 0.38997(12) 0.0480(6) Uani d . 1 . .
    H H13A 0.3265 0.4312 0.4205 0.058 Uiso calc R 1 . .
    C C14 0.35750(10) 0.5414(2) 0.34532(11) 0.0369(5) Uani d . 1 . .
    H H14A 0.3978 0.5090 0.3455 0.044 Uiso calc R 1 . .
    C C15 0.26167(11) 0.7842(2) 0.25435(13) 0.0495(6) Uani d . 1 . .
    H H15A 0.2318 0.8346 0.2781 0.074 Uiso calc R 1 . .
    H H15B 0.2427 0.7496 0.2133 0.074 Uiso calc R 1 . .
    H H15C 0.2967 0.8345 0.2417 0.074 Uiso calc R 1 . .
    C C16 0.40878(9) 0.87239(19) 0.36281(10) 0.0276(4) Uani d . 1 . .
    C C17 0.37778(10) 0.9723(2) 0.33442(11) 0.0353(5) Uani d . 1 . .
    C C18 0.32210(11) 1.0061(2) 0.36232(12) 0.0470(6) Uani d . 1 . .
    H H18A 0.3005 1.0731 0.3430 0.056 Uiso calc R 1 . .
    C C19 0.29730(11) 0.9465(2) 0.41646(13) 0.0481(7) Uani d . 1 . .
    H H19A 0.2592 0.9722 0.4341 0.058 Uiso calc R 1 . .
    C C20 0.32791(10) 0.8488(2) 0.44523(12) 0.0389(5) Uani d . 1 . .
    H H20A 0.3112 0.8068 0.4828 0.047 Uiso calc R 1 . .
    C C21 0.38290(9) 0.8131(2) 0.41877(10) 0.0311(5) Uani d . 1 . .
    H H21A 0.4040 0.7463 0.4389 0.037 Uiso calc R 1 . .
    C C22 0.40310(13) 1.0441(2) 0.27621(13) 0.0538(7) Uani d . 1 . .
    H H22A 0.3741 1.1083 0.2631 0.081 Uiso calc R 1 . .
    H H22B 0.4097 0.9897 0.2375 0.081 Uiso calc R 1 . .
    H H22C 0.4420 1.0812 0.2901 0.081 Uiso calc R 1 . .
    C C23 0.52007(8) 0.78697(18) 0.41210(9) 0.0244(4) Uani d . 1 . .
    C C24 0.55118(9) 0.87983(19) 0.44804(10) 0.0307(5) Uani d . 1 . .
    C C25 0.57354(11) 0.8554(2) 0.51278(11) 0.0395(6) Uani d . 1 . .
    H H25A 0.5939 0.9182 0.5374 0.047 Uiso calc R 1 . .
    C C26 0.56695(11) 0.7426(2) 0.54230(11) 0.0410(6) Uani d . 1 . .
    H H26A 0.5822 0.7284 0.5870 0.049 Uiso calc R 1 . .
    C C27 0.53823(10) 0.6504(2) 0.50693(11) 0.0385(5) Uani d . 1 . .
    H H27A 0.5343 0.5718 0.5267 0.046 Uiso calc R 1 . .
    C C28 0.51505(9) 0.67275(19) 0.44232(10) 0.0308(5) Uani d . 1 . .
    H H28A 0.4953 0.6087 0.4181 0.037 Uiso calc R 1 . .
    C C29 0.56121(12) 1.0050(2) 0.41859(12) 0.0467(6) Uani d . 1 . .
    H H29A 0.5803 1.0576 0.4530 0.070 Uiso calc R 1 . .
    H H29B 0.5218 1.0399 0.4044 0.070 Uiso calc R 1 . .
    H H29C 0.5880 0.9989 0.3792 0.070 Uiso calc R 1 . .
loop_
    _atom_site_aniso_label
    _atom_site_aniso_U_11
    _atom_site_aniso_U_22
    _atom_site_aniso_U_33
    _atom_site_aniso_U_12
    _atom_site_aniso_U_13
    _atom_site_aniso_U_23
    P1 0.0244(3) 0.0252(3) 0.0273(3) -0.0011(2) -0.0027(2) -0.0013(2)
    P2 0.0255(3) 0.0219(3) 0.0236(3) 0.0003(2) -0.0008(2) -0.0012(2)
    C1 0.0225(10) 0.0212(10) 0.0230(9) 0.0001(8) 0.0004(8) 0.0001(8)
    C2 0.0265(10) 0.0289(11) 0.0286(11) -0.0079(9) 0.0040(8) -0.0023(9)
    C3 0.0264(11) 0.0381(12) 0.0279(11) -0.0111(9) 0.0049(8) -0.0030(9)
    C4 0.0375(13) 0.0503(15) 0.0325(12) -0.0131(11) 0.0014(10) -0.0090(11)
    C5 0.0476(14) 0.0360(14) 0.0467(14) -0.0114(11) 0.0092(11) -0.0157(11)
    C6 0.0487(14) 0.0270(12) 0.0486(14) -0.0040(11) 0.0087(11) -0.0049(11)
    C7 0.0402(13) 0.0300(12) 0.0335(12) -0.0061(10) 0.0035(9) -0.0025(9)
    C8 0.0323(12) 0.0480(14) 0.0325(11) -0.0062(11) -0.0042(9) -0.0013(10)
    C9 0.0270(11) 0.0340(12) 0.0305(11) -0.0058(9) 0.0004(9) -0.0101(9)
    C10 0.0279(11) 0.0482(15) 0.0393(12) -0.0022(10) -0.0013(9) -0.0190(11)
    C11 0.0289(12) 0.077(2) 0.0488(15) -0.0046(13) 0.0070(11) -0.0227(15)
    C12 0.0441(15) 0.078(2) 0.0463(15) -0.0204(15) 0.0180(12) -0.0119(15)
    C13 0.0509(15) 0.0532(16) 0.0401(13) -0.0119(13) 0.0099(11) -0.0006(12)
    C14 0.0344(12) 0.0395(13) 0.0368(12) -0.0050(10) 0.0058(10) -0.0041(10)
    C15 0.0350(13) 0.0583(17) 0.0550(15) 0.0100(12) -0.0064(11) -0.0154(13)
    C16 0.0265(10) 0.0278(11) 0.0283(10) 0.0020(9) -0.0047(8) -0.0078(9)
    C17 0.0386(12) 0.0362(13) 0.0310(11) 0.0101(10) -0.0051(9) -0.0064(10)
    C18 0.0418(14) 0.0529(16) 0.0460(14) 0.0241(12) -0.0066(11) -0.0060(12)
    C19 0.0307(13) 0.0646(18) 0.0491(15) 0.0133(12) 0.0015(11) -0.0127(13)
    C20 0.0297(12) 0.0483(15) 0.0387(12) -0.0013(11) 0.0036(10) -0.0087(11)
    C21 0.0284(11) 0.0323(12) 0.0325(11) 0.0027(9) -0.0001(9) -0.0067(9)
    C22 0.0684(18) 0.0474(16) 0.0456(15) 0.0237(14) 0.0029(13) 0.0111(12)
    C23 0.0215(10) 0.0274(11) 0.0244(10) 0.0041(8) 0.0018(8) -0.0011(8)
    C24 0.0315(11) 0.0307(12) 0.0299(11) 0.0024(9) -0.0028(9) -0.0066(9)
    C25 0.0444(14) 0.0397(14) 0.0343(12) 0.0005(11) -0.0072(10) -0.0090(11)
    C26 0.0458(14) 0.0513(15) 0.0258(11) 0.0071(12) -0.0086(10) -0.0026(11)
    C27 0.0453(13) 0.0378(13) 0.0324(12) 0.0023(11) -0.0007(10) 0.0067(10)
    C28 0.0327(11) 0.0311(12) 0.0284(10) -0.0019(9) -0.0011(9) -0.0011(9)
    C29 0.0640(16) 0.0334(13) 0.0422(14) -0.0106(12) -0.0127(12) -0.0073(11)
_geom_special_details
;
All e.s.d.'s (except the e.s.d. in the dihedral angle between two l.s. planes)
are estimated using the full covariance matrix. The cell e.s.d.'s are taken
into account individually in the estimation of e.s.d.'s in distances, angles
and torsion angles; correlations between e.s.d.'s in cell parameters are only
used when they are defined by crystal symmetry. An approximate (isotropic)
treatment of cell e.s.d.'s is used for estimating e.s.d.'s involving l.s.
planes.
;
loop_
    _geom_bond_atom_site_label_1
    _geom_bond_atom_site_label_2
    _geom_bond_site_symmetry_2
    _geom_bond_distance
    _geom_bond_publ_flag
    P1 C2 . 1.855(2) ?
    P1 C9 . 1.857(2) ?
    P1 C1 . 1.8824(19) ?
    P2 C23 . 1.8401(19) ?
    P2 C16 . 1.854(2) ?
    P2 C1 . 1.8991(19) ?
    C1 C1 2_655 1.582(4) ?
    C1 H1A . 1.0000 ?
    C2 C7 . 1.395(3) ?
    C2 C3 . 1.404(3) ?
    C3 C4 . 1.396(3) ?
    C3 C8 . 1.504(3) ?
    C4 C5 . 1.377(3) ?
    C4 H4A . 0.9500 ?
    C5 C6 . 1.375(3) ?
    C5 H5A . 0.9500 ?
    C6 C7 . 1.387(3) ?
    C6 H6A . 0.9500 ?
    C7 H7A . 0.9500 ?
    C8 H8A . 0.9800 ?
    C8 H8B . 0.9800 ?
    C8 H8C . 0.9800 ?
    C9 C14 . 1.394(3) ?
    C9 C10 . 1.410(3) ?
    C10 C11 . 1.400(3) ?
    C10 C15 . 1.501(3) ?
    C11 C12 . 1.374(4) ?
    C11 H11A . 0.9500 ?
    C12 C13 . 1.377(4) ?
    C12 H12A . 0.9500 ?
    C13 C14 . 1.383(3) ?
    C13 H13A . 0.9500 ?
    C14 H14A . 0.9500 ?
    C15 H15A . 0.9800 ?
    C15 H15B . 0.9800 ?
    C15 H15C . 0.9800 ?
    C16 C17 . 1.402(3) ?
    C16 C21 . 1.405(3) ?
    C17 C18 . 1.394(3) ?
    C17 C22 . 1.502(3) ?
    C18 C19 . 1.369(3) ?
    C18 H18A . 0.9500 ?
    C19 C20 . 1.381(3) ?
    C19 H19A . 0.9500 ?
    C20 C21 . 1.375(3) ?
    C20 H20A . 0.9500 ?
    C21 H21A . 0.9500 ?
    C22 H22A . 0.9800 ?
    C22 H22B . 0.9800 ?
    C22 H22C . 0.9800 ?
    C23 C28 . 1.392(3) ?
    C23 C24 . 1.410(3) ?
    C24 C25 . 1.385(3) ?
    C24 C29 . 1.508(3) ?
    C25 C26 . 1.376(3) ?
    C25 H25A . 0.9500 ?
    C26 C27 . 1.375(3) ?
    C26 H26A . 0.9500 ?
    C27 C28 . 1.385(3) ?
    C27 H27A . 0.9500 ?
    C28 H28A . 0.9500 ?
    C29 H29A . 0.9800 ?
    C29 H29B . 0.9800 ?
    C29 H29C . 0.9800 ?
loop_
    _geom_angle_atom_site_label_1
    _geom_angle_atom_site_label_2
    _geom_angle_atom_site_label_3
    _geom_angle_site_symmetry_1
    _geom_angle_site_symmetry_3
    _geom_angle
    _geom_angle_publ_flag
    C2 P1 C9 . . 96.72(9) ?
    C2 P1 C1 . . 102.67(9) ?
    C9 P1 C1 . . 105.95(9) ?
    C23 P2 C16 . . 97.29(9) ?
    C23 P2 C1 . . 107.04(9) ?
    C16 P2 C1 . . 106.12(8) ?
    C1 C1 P1 2_655 . 108.72(16) ?
    C1 C1 P2 2_655 . 107.29(9) ?
    P1 C1 P2 . . 109.69(9) ?
    C1 C1 H1A 2_655 . 110.4 ?
    P1 C1 H1A . . 110.4 ?
    P2 C1 H1A . . 110.4 ?
    C7 C2 C3 . . 118.62(19) ?
    C7 C2 P1 . . 122.33(15) ?
    C3 C2 P1 . . 119.05(16) ?
    C4 C3 C2 . . 118.4(2) ?
    C4 C3 C8 . . 119.20(19) ?
    C2 C3 C8 . . 122.41(19) ?
    C5 C4 C3 . . 122.0(2) ?
    C5 C4 H4A . . 119.0 ?
    C3 C4 H4A . . 119.0 ?
    C6 C5 C4 . . 119.9(2) ?
    C6 C5 H5A . . 120.1 ?
    C4 C5 H5A . . 120.1 ?
    C5 C6 C7 . . 119.1(2) ?
    C5 C6 H6A . . 120.4 ?
    C7 C6 H6A . . 120.4 ?
    C6 C7 C2 . . 122.0(2) ?
    C6 C7 H7A . . 119.0 ?
    C2 C7 H7A . . 119.0 ?
    C3 C8 H8A . . 109.5 ?
    C3 C8 H8B . . 109.5 ?
    H8A C8 H8B . . 109.5 ?
    C3 C8 H8C . . 109.5 ?
    H8A C8 H8C . . 109.5 ?
    H8B C8 H8C . . 109.5 ?
    C14 C9 C10 . . 118.9(2) ?
    C14 C9 P1 . . 121.96(16) ?
    C10 C9 P1 . . 118.96(17) ?
    C11 C10 C9 . . 117.9(2) ?
    C11 C10 C15 . . 118.3(2) ?
    C9 C10 C15 . . 123.8(2) ?
    C12 C11 C10 . . 122.3(2) ?
    C12 C11 H11A . . 118.8 ?
    C10 C11 H11A . . 118.8 ?
    C11 C12 C13 . . 119.6(2) ?
    C11 C12 H12A . . 120.2 ?
    C13 C12 H12A . . 120.2 ?
    C12 C13 C14 . . 119.5(3) ?
    C12 C13 H13A . . 120.2 ?
    C14 C13 H13A . . 120.2 ?
    C13 C14 C9 . . 121.7(2) ?
    C13 C14 H14A . . 119.1 ?
    C9 C14 H14A . . 119.1 ?
    C10 C15 H15A . . 109.5 ?
    C10 C15 H15B . . 109.5 ?
    H15A C15 H15B . . 109.5 ?
    C10 C15 H15C . . 109.5 ?
    H15A C15 H15C . . 109.5 ?
    H15B C15 H15C . . 109.5 ?
    C17 C16 C21 . . 118.48(19) ?
    C17 C16 P2 . . 118.84(16) ?
    C21 C16 P2 . . 122.44(15) ?
    C18 C17 C16 . . 118.2(2) ?
    C18 C17 C22 . . 119.7(2) ?
    C16 C17 C22 . . 122.2(2) ?
    C19 C18 C17 . . 122.5(2) ?
    C19 C18 H18A . . 118.7 ?
    C17 C18 H18A . . 118.7 ?
    C18 C19 C20 . . 119.7(2) ?
    C18 C19 H19A . . 120.2 ?
    C20 C19 H19A . . 120.2 ?
    C21 C20 C19 . . 119.2(2) ?
    C21 C20 H20A . . 120.4 ?
    C19 C20 H20A . . 120.4 ?
    C20 C21 C16 . . 121.9(2) ?
    C20 C21 H21A . . 119.0 ?
    C16 C21 H21A . . 119.0 ?
    C17 C22 H22A . . 109.5 ?
    C17 C22 H22B . . 109.5 ?
    H22A C22 H22B . . 109.5 ?
    C17 C22 H22C . . 109.5 ?
    H22A C22 H22C . . 109.5 ?
    H22B C22 H22C . . 109.5 ?
    C28 C23 C24 . . 118.42(18) ?
    C28 C23 P2 . . 125.72(15) ?
    C24 C23 P2 . . 115.75(15) ?
    C25 C24 C23 . . 119.0(2) ?
    C25 C24 C29 . . 118.57(19) ?
    C23 C24 C29 . . 122.45(18) ?
    C26 C25 C24 . . 121.6(2) ?
    C26 C25 H25A . . 119.2 ?
    C24 C25 H25A . . 119.2 ?
    C27 C26 C25 . . 119.8(2) ?
    C27 C26 H26A . . 120.1 ?
    C25 C26 H26A . . 120.1 ?
    C26 C27 C28 . . 119.6(2) ?
    C26 C27 H27A . . 120.2 ?
    C28 C27 H27A . . 120.2 ?
    C27 C28 C23 . . 121.5(2) ?
    C27 C28 H28A . . 119.3 ?
    C23 C28 H28A . . 119.3 ?
    C24 C29 H29A . . 109.5 ?
    C24 C29 H29B . . 109.5 ?
    H29A C29 H29B . . 109.5 ?
    C24 C29 H29C . . 109.5 ?
    H29A C29 H29C . . 109.5 ?
    H29B C29 H29C . . 109.5 ?
loop_
    _geom_torsion_atom_site_label_1
    _geom_torsion_atom_site_label_2
    _geom_torsion_atom_site_label_3
    _geom_torsion_atom_site_label_4
    _geom_torsion_site_symmetry_1
    _geom_torsion_site_symmetry_2
    _geom_torsion_site_symmetry_3
    _geom_torsion_site_symmetry_4
    _geom_torsion
    _geom_torsion_publ_flag
    C2 P1 C1 C1 . . . 2_655 59.35(7) ?
    C9 P1 C1 C1 . . . 2_655 160.24(7) ?
    C2 P1 C1 P2 . . . . 176.38(9) ?
    C9 P1 C1 P2 . . . . -82.73(11) ?
    C23 P2 C1 C1 . . . 2_655 -105.45(15) ?
    C16 P2 C1 C1 . . . 2_655 151.44(14) ?
    C23 P2 C1 P1 . . . . 136.62(9) ?
    C16 P2 C1 P1 . . . . 33.51(12) ?
    C9 P1 C2 C7 . . . . -73.92(18) ?
    C1 P1 C2 C7 . . . . 34.14(19) ?
    C9 P1 C2 C3 . . . . 105.52(16) ?
    C1 P1 C2 C3 . . . . -146.42(15) ?
    C7 C2 C3 C4 . . . . -2.1(3) ?
    P1 C2 C3 C4 . . . . 178.47(15) ?
    C7 C2 C3 C8 . . . . 178.14(19) ?
    P1 C2 C3 C8 . . . . -1.3(3) ?
    C2 C3 C4 C5 . . . . 0.5(3) ?
    C8 C3 C4 C5 . . . . -179.7(2) ?
    C3 C4 C5 C6 . . . . 1.2(3) ?
    C4 C5 C6 C7 . . . . -1.1(3) ?
    C5 C6 C7 C2 . . . . -0.5(3) ?
    C3 C2 C7 C6 . . . . 2.2(3) ?
    P1 C2 C7 C6 . . . . -178.40(16) ?
    C2 P1 C9 C14 . . . . 67.02(18) ?
    C1 P1 C9 C14 . . . . -38.25(19) ?
    C2 P1 C9 C10 . . . . -108.55(17) ?
    C1 P1 C9 C10 . . . . 146.18(16) ?
    C14 C9 C10 C11 . . . . -0.4(3) ?
    P1 C9 C10 C11 . . . . 175.27(16) ?
    C14 C9 C10 C15 . . . . 179.4(2) ?
    P1 C9 C10 C15 . . . . -4.9(3) ?
    C9 C10 C11 C12 . . . . 0.0(3) ?
    C15 C10 C11 C12 . . . . -179.8(2) ?
    C10 C11 C12 C13 . . . . 0.5(4) ?
    C11 C12 C13 C14 . . . . -0.6(4) ?
    C12 C13 C14 C9 . . . . 0.2(4) ?
    C10 C9 C14 C13 . . . . 0.3(3) ?
    P1 C9 C14 C13 . . . . -175.23(18) ?
    C23 P2 C16 C17 . . . . 142.76(16) ?
    C1 P2 C16 C17 . . . . -107.09(16) ?
    C23 P2 C16 C21 . . . . -31.53(18) ?
    C1 P2 C16 C21 . . . . 78.62(18) ?
    C21 C16 C17 C18 . . . . -1.4(3) ?
    P2 C16 C17 C18 . . . . -175.89(17) ?
    C21 C16 C17 C22 . . . . 177.7(2) ?
    P2 C16 C17 C22 . . . . 3.2(3) ?
    C16 C17 C18 C19 . . . . 0.8(4) ?
    C22 C17 C18 C19 . . . . -178.3(2) ?
    C17 C18 C19 C20 . . . . -0.1(4) ?
    C18 C19 C20 C21 . . . . -0.1(4) ?
    C19 C20 C21 C16 . . . . -0.6(3) ?
    C17 C16 C21 C20 . . . . 1.3(3) ?
    P2 C16 C21 C20 . . . . 175.60(17) ?
    C16 P2 C23 C28 . . . . 83.90(18) ?
    C1 P2 C23 C28 . . . . -25.49(19) ?
    C16 P2 C23 C24 . . . . -92.16(16) ?
    C1 P2 C23 C24 . . . . 158.45(15) ?
    C28 C23 C24 C25 . . . . -2.3(3) ?
    P2 C23 C24 C25 . . . . 174.03(16) ?
    C28 C23 C24 C29 . . . . 177.5(2) ?
    P2 C23 C24 C29 . . . . -6.1(3) ?
    C23 C24 C25 C26 . . . . 1.0(3) ?
    C29 C24 C25 C26 . . . . -178.9(2) ?
    C24 C25 C26 C27 . . . . 0.8(4) ?
    C25 C26 C27 C28 . . . . -1.3(3) ?
    C26 C27 C28 C23 . . . . -0.1(3) ?
    C24 C23 C28 C27 . . . . 1.9(3) ?
    P2 C23 C28 C27 . . . . -174.07(16) ?
data_global
_journal_date_recd_electronic     2009-08-18
_journal_date_accepted     2009-08-19
_journal_name_full     'Acta Crystallographica, Section E'
_journal_year     2009
_journal_volume     65
_journal_issue      9
_journal_page_first     o2231
_journal_page_last     o2231
_journal_paper_category     QO
_journal_coeditor_code     NG2629
_publ_contact_author
;
Quinetta D. Shelby
DePaul University
Department of Chemistry
1110 West Belden Avenue
Chicago, Illinois  60614
USA
;
_publ_contact_author_email     qshelby@depaul.edu
_publ_contact_author_fax     '1  773 325 7421'
_publ_contact_author_phone     '1  773 325 7402'
_publ_section_title
;
1,1,2,2-Tetrakis(di-<i>o</i>-tolylphosphino)ethane
;
loop_
    _publ_author_name
    _publ_author_address
    'Sisler, Elizabeth M.'
;
DePaul University
Department of Chemistry
1110 West Belden Avenue
Chicago, Illinois 60614
USA
;
    'Arias, Karla'
;
DePaul University
Department of Chemistry
1110 West Belden Avenue
Chicago, Illinois 60614
USA
;
    'Gray, Danielle L.'
;
University of Illinois
School of Chemical Sciences, Box 59-1
505 South Mathews Avenue
Urbana, Illinois 61801
USA
;
    'Shelby, Quinetta D.'
;
DePaul University
Department of Chemistry
1110 West Belden Avenue
Chicago, Illinois 60614
USA
;
