# Supplementary material for: 1,1,2,2-Tetra­kis(di-o-tolyl­phosphino)ethane
Source: Acta Crystallogr Sect E Struct Rep Online. 2009 Aug 26;65(Pt 9):o2231. doi: 10.1107/S1600536809032942 (PMC2970080; doi:10.1107/S1600536809032942)
Supplement: Supplementary file 2 [file e-65-o2231-Isup2.hkl]

# 
# h,k,l, Fc-squared, Fo-squared, sigma(Fo-squared) and status flag 
# 
data_I
_shelx_title ' ba14g_15 in C2/c' 
_shelx_refln_list_code          4 
_shelx_F_calc_maximum      332.04 
_exptl_crystal_F_000      1864.00 
_reflns_d_resolution_high  0.8279 
 
loop_ 
 _symmetry_equiv_pos_as_xyz 
 'x, y, z' 
 '-x, y, -z+1/2' 
 'x+1/2, y+1/2, z' 
 '-x+1/2, y+1/2, -z+1/2' 
 '-x, -y, -z' 
 'x, -y, z-1/2' 
 '-x+1/2, -y+1/2, -z' 
 'x+1/2, -y+1/2, z-1/2' 
 
_cell_length_a    21.8875 
_cell_length_b    10.9702 
_cell_length_c    19.6910 
_cell_angle_alpha  90.000 
_cell_angle_beta   90.761 
_cell_angle_gamma  90.000 
 
_shelx_F_squared_multiplier     1.000 
 
loop_ 
 _refln_index_h 
 _refln_index_k 
 _refln_index_l 
 _refln_F_squared_calc 
 _refln_F_squared_meas 
 _refln_F_squared_sigma 
 _refln_observed_status 
   2   0   0    45138.24    46275.27    617.00 o 
   4   0   0    12113.48    11995.05    197.92 o 
   6   0   0    14951.14    14800.83    248.86 o 
   8   0   0     5930.22     6269.01    131.11 o 
  10   0   0     7953.87     7633.91    160.36 o 
  12   0   0     7341.78     6533.67    152.05 o 
  14   0   0     4812.49     4555.75     99.60 o 
  16   0   0       32.37       -6.30     33.28 o 
  18   0   0       34.81       71.94     61.11 o 
  20   0   0        8.01      -40.30     40.30 o 
  22   0   0     1539.27     1768.42    108.15 o 
  24   0   0     2473.39     2879.05    143.25 o 
  26   0   0     4075.33     4686.10    226.50 o 
   1   1   0      837.75     1090.73     29.00 o 
   3   1   0    11744.58    11708.08    241.35 o 
   5   1   0     3708.72     3862.84     47.81 o 
   7   1   0    11095.40    11499.46    130.07 o 
   9   1   0       64.51       41.29     14.20 o 
  11   1   0     2143.31     1958.71     57.73 o 
  13   1   0       48.85      111.04     23.47 o 
  15   1   0      387.88      303.99     37.73 o 
  17   1   0      834.25      983.69     49.73 o 
  19   1   0       22.09       16.17     29.68 o 
  21   1   0      243.53      245.18     44.23 o 
  23   1   0       14.40       29.36     38.69 o 
  25   1   0      330.07      296.11     75.88 o 
   0   2   0       31.51       39.62     14.86 o 
   2   2   0    28983.21    30940.88    437.24 o 
   4   2   0    35071.04    36370.95    694.31 o 
   6   2   0        0.69       31.95     23.47 o 
   8   2   0     3540.11     3410.94     65.38 o 
  10   2   0     3964.51     4257.91     69.21 o 
  12   2   0     2009.70     2027.15     47.48 o 
  14   2   0      862.92      727.87     32.81 o 
  16   2   0     4383.05     4260.71    159.73 o 
  18   2   0     1203.20     1158.41     59.32 o 
  20   2   0       24.90       37.04     56.19 o 
  22   2   0     1772.55     1649.37     79.41 o 
  24   2   0     1203.84     1162.66     75.74 o 
  26   2   0      156.15      195.85     54.44 o 
   1   3   0     3656.48     3872.26     58.03 o 
   3   3   0     2233.03     2305.02     40.97 o 
   5   3   0     5256.91     4819.66    138.54 o 
   7   3   0     7909.55     7678.84    163.73 o 
   9   3   0      175.69      219.96     39.78 o 
  11   3   0      625.46      460.09     21.10 o 
  13   3   0     2610.92     2665.90     57.17 o 
  15   3   0     4742.10     4554.78     98.83 o 
  17   3   0      657.94      604.99     44.78 o 
  19   3   0     6091.85     5905.71    133.29 o 
  21   3   0      123.82      113.33     39.19 o 
  23   3   0        2.10       -5.50     38.29 o 
  25   3   0      123.76      162.70     56.19 o 
   0   4   0      841.30      792.30     63.28 o 
   2   4   0     5838.62     6503.19    102.69 o 
   4   4   0     3186.32     3437.17     52.10 o 
   6   4   0     2281.43     2068.93     93.26 o 
   8   4   0      109.87       97.10     34.43 o 
  10   4   0       99.16       78.09     34.97 o 
  12   4   0     1894.61     2038.30     96.42 o 
  14   4   0       34.18       14.69     16.78 o 
  16   4   0     2105.89     2034.55     72.46 o 
  18   4   0      230.93      153.85     44.60 o 
  20   4   0       80.04      100.16     42.35 o 
  22   4   0       66.29       45.98     44.42 o 
  24   4   0      358.28      423.63     78.13 o 
   1   5   0      762.16      745.10     31.05 o 
   3   5   0      939.15      940.68     37.04 o 
   5   5   0     5701.77     5513.02     78.09 o 
   7   5   0     7266.01     7639.24    151.65 o 
   9   5   0      715.91      660.55     66.45 o 
  11   5   0      618.80      630.47     61.19 o 
  13   5   0      407.41      411.62     33.98 o 
  15   5   0     2270.91     2246.50     79.75 o 
  17   5   0     1069.53     1027.97     74.93 o 
  19   5   0     1345.45     1348.84     77.26 o 
  21   5   0     1394.50     1363.85     83.77 o 
  23   5   0       23.41       46.39     46.93 o 
   0   6   0    62840.68    65196.38   1223.61 o 
   2   6   0     4935.35     5233.79    105.93 o 
   4   6   0      646.08      547.33     30.00 o 
   6   6   0     3366.56     3379.18     60.83 o 
   8   6   0      560.74      492.09     23.18 o 
  10   6   0     6675.19     6391.06    175.75 o 
  12   6   0     1744.02     1608.30     91.85 o 
  14   6   0     2470.60     2350.07     76.97 o 
  16   6   0      401.17      368.46     42.68 o 
  18   6   0      883.02      986.81    109.85 o 
  20   6   0      306.13      265.87     64.33 o 
  22   6   0      231.18      181.44     52.52 o 
   1   7   0     5266.20     5491.29    103.92 o 
   3   7   0       79.00       89.53     26.59 o 
   5   7   0     3313.36     3403.98     73.23 o 
   7   7   0       86.33      127.22     23.31 o 
   9   7   0      303.07      325.79     37.15 o 
  11   7   0      243.94      229.23     22.54 o 
  13   7   0       19.41        2.74     23.99 o 
  15   7   0      143.98      116.44     65.72 o 
  17   7   0      396.93      457.51     63.27 o 
  19   7   0        0.43      -13.70     54.34 o 
  21   7   0       35.19      -24.09     45.16 o 
   0   8   0     9229.27     8832.00    374.28 o 
   2   8   0     2053.71     1988.28     79.79 o 
   4   8   0      261.48      249.53     51.03 o 
   6   8   0       30.10       -3.47     31.46 o 
   8   8   0     9627.82     9842.87    171.45 o 
  10   8   0     7135.43     7133.61    124.04 o 
  12   8   0      586.39      629.95     44.36 o 
  14   8   0      119.18      104.15     33.12 o 
  16   8   0      899.11      960.68     63.62 o 
  18   8   0        5.28      -17.96     39.78 o 
  20   8   0       15.67      -19.34     75.58 o 
   1   9   0     2057.93     2268.42    112.90 o 
   3   9   0      986.91      887.68     90.48 o 
   5   9   0     4223.85     4306.77    132.10 o 
   7   9   0     1497.06     1586.77     81.18 o 
   9   9   0      314.35      443.36     45.92 o 
  11   9   0      862.51      854.89     57.44 o 
  13   9   0        5.41      -14.83     30.94 o 
  15   9   0      330.49      354.99     51.36 o 
  17   9   0        9.03       70.69     52.35 o 
  19   9   0        7.70       35.73     50.21 o 
   0  10   0     2375.05     2645.59    184.12 o 
   2  10   0      133.54      143.41     56.28 o 
   4  10   0       40.66      -10.62     40.30 o 
   6  10   0      138.15      115.71     42.26 o 
   8  10   0       11.55      -14.91     38.64 o 
  10  10   0      699.63      752.89     58.53 o 
  12  10   0      589.48      622.44    144.99 o 
  14  10   0     1482.20     1669.46    126.67 o 
  16  10   0       65.74       75.78     63.07 o 
   1  11   0        3.62      -11.25     47.93 o 
   3  11   0        0.27       16.65     63.65 o 
   5  11   0      184.73      176.84     97.69 o 
   7  11   0     1376.58     1458.74    104.38 o 
   9  11   0      815.96      866.31     74.81 o 
  11  11   0      640.84      818.37    153.76 o 
  13  11   0      235.24      224.56     55.92 o 
   0  12   0       68.89      -37.75     67.98 o 
   2  12   0      958.37      931.05     95.16 o 
   4  12   0     2033.45     2115.26    131.36 o 
   6  12   0     1181.10     1249.58    106.32 o 
   8  12   0      141.60        6.38     70.30 o 
  10  12   0      337.71      269.95     93.70 o 
   1  13   0      552.55      484.01     86.35 o 
   3  13   0       11.16        4.56     55.62 o 
 -25   1   1     2628.97     2811.55    113.14 o 
 -23   1   1     1066.81     1199.52     74.31 o 
 -21   1   1      195.44      200.76     42.19 o 
 -19   1   1      892.22      964.67     59.07 o 
 -17   1   1      536.06      485.99     40.84 o 
 -15   1   1     6491.53     5933.42    111.48 o 
 -13   1   1     1614.80     1452.49     47.00 o 
 -11   1   1      290.44      183.47     22.48 o 
  -9   1   1    22709.98    23556.24    257.07 o 
  -7   1   1    49524.84    50765.36    548.75 o 
  -5   1   1    34667.45    35660.00    402.65 o 
  -3   1   1     3167.24     3325.06     49.44 o 
  -1   1   1    34660.48    38920.78    417.15 o 
   1   1   1   110251.16   117983.27   1545.32 o 
   3   1   1     7621.31     7732.00    135.32 o 
   5   1   1      270.72      405.78     26.67 o 
   7   1   1       75.27       91.15     11.81 o 
   9   1   1    19317.15    19045.77    195.83 o 
  11   1   1     7244.49     6487.65     86.98 o 
  13   1   1      148.86      150.74     24.22 o 
  15   1   1     5882.40     5791.57    108.22 o 
  17   1   1      153.02      123.52     29.60 o 
  19   1   1     1149.76     1136.12     57.47 o 
  21   1   1        0.77       24.18     34.77 o 
  23   1   1      965.18      828.80     65.97 o 
  25   1   1      935.13      867.11     73.88 o 
 -26   2   1      337.39      339.09     60.03 o 
 -24   2   1        1.54      -34.48     40.50 o 
 -22   2   1        2.32       -9.60     36.21 o 
 -20   2   1     2777.18     2772.23    133.56 o 
 -18   2   1     1288.41     1134.67     59.95 o 
 -16   2   1     4211.80     4025.99     99.21 o 
 -14   2   1      293.53      368.94     30.44 o 
 -12   2   1     6338.39     6411.49     96.27 o 
 -10   2   1      631.71      620.45     36.17 o 
  -8   2   1     8614.62     8466.05    111.10 o 
  -6   2   1      462.52      574.68     21.08 o 
  -4   2   1    28879.98    30586.40    335.40 o 
  -2   2   1     9016.40    10465.56    118.04 o 
   0   2   1     2054.06     2117.06     38.88 o 
   2   2   1    30613.33    33306.61    453.30 o 
   4   2   1      452.34      380.34     43.29 o 
   6   2   1     1491.21     1242.19     55.00 o 
   8   2   1       55.48       91.94     27.75 o 
  10   2   1     2910.12     2968.79     51.88 o 
  12   2   1     7625.24     7344.45    106.30 o 
  14   2   1     7950.59     7591.72    108.69 o 
  16   2   1     2250.40     2191.95    101.49 o 
  18   2   1        0.03        1.69     31.81 o 
  20   2   1      785.88      698.89     58.42 o 
  22   2   1        8.49       16.52     35.92 o 
  24   2   1      501.50      413.29     84.25 o 
  26   2   1      415.23      396.41     63.65 o 
 -25   3   1       53.00       56.58     46.04 o 
 -23   3   1      572.53      592.91     74.32 o 
 -21   3   1       23.16        5.19     48.53 o 
 -19   3   1       83.95      144.46     42.46 o 
 -17   3   1     2447.98     2323.92     77.58 o 
 -15   3   1       34.62       21.88     28.77 o 
 -13   3   1        7.38       -2.60     16.29 o 
 -11   3   1       13.19       -3.23     13.93 o 
  -9   3   1     2713.37     2712.50     50.29 o 
  -7   3   1     4366.86     4383.83     73.46 o 
  -5   3   1       28.86       18.00     10.54 o 
  -3   3   1      812.50      952.96     26.22 o 
  -1   3   1    11011.97    12044.71    143.75 o 
   1   3   1      707.59      830.49     27.21 o 
   3   3   1     4678.30     4871.83     95.03 o 
   5   3   1      443.34      397.84     55.34 o 
   7   3   1      687.74      726.88     46.87 o 
   9   3   1      462.46      392.49     83.89 o 
  11   3   1      664.16      673.99     53.47 o 
  13   3   1       25.88      -14.99     14.99 o 
  15   3   1     2469.93     2316.55     54.88 o 
  17   3   1      342.79      276.24     35.41 o 
  19   3   1       97.56       98.99     38.50 o 
  21   3   1      410.22      440.18     54.48 o 
  23   3   1      137.27      167.97     53.10 o 
  25   3   1       71.25      142.39     56.10 o 
 -24   4   1       85.56      105.94     51.20 o 
 -22   4   1        0.98      -39.54     39.54 o 
 -20   4   1      647.19      619.90     53.15 o 
 -18   4   1     3462.07     3202.28     97.94 o 
 -16   4   1     1933.48     1849.61     65.35 o 
 -14   4   1       17.52       19.08     18.99 o 
 -12   4   1      637.14      671.70     40.94 o 
 -10   4   1     2598.86     2628.58     61.69 o 
  -8   4   1       77.09       61.55     13.79 o 
  -6   4   1     2140.29     2203.34     43.06 o 
  -4   4   1     4635.09     4575.96     65.88 o 
  -2   4   1        2.60       -2.08     16.01 o 
   0   4   1      639.67      856.87     30.06 o 
   2   4   1     6323.89     6600.30    105.73 o 
   4   4   1     1772.04     1414.98     54.10 o 
   6   4   1      341.67      287.76     38.49 o 
   8   4   1    13916.88    14462.95    276.90 o 
  10   4   1       51.09       58.52     33.45 o 
  12   4   1     3634.68     3303.80    115.65 o 
  14   4   1     2672.71     2545.93     53.60 o 
  16   4   1      581.54      510.61     40.34 o 
  18   4   1        6.06      -24.75     30.44 o 
  20   4   1       23.87      113.33     41.40 o 
  22   4   1      277.70      310.32     53.83 o 
  24   4   1      133.79      196.04     55.49 o 
 -23   5   1      338.73      264.64     65.26 o 
 -21   5   1     1526.79     1409.93     85.56 o 
 -19   5   1       31.37        5.87     39.82 o 
 -17   5   1       62.73       66.74     32.97 o 
 -15   5   1     1952.89     1751.67     70.83 o 
 -13   5   1      870.55      935.76     36.87 o 
 -11   5   1     2768.12     2819.10     57.20 o 
  -9   5   1      159.02      176.30     21.58 o 
  -7   5   1     1943.90     2003.93     42.53 o 
  -5   5   1     4641.85     5219.46    112.95 o 
  -3   5   1     1113.88     1102.50     69.38 o 
  -1   5   1    11802.32    12129.98    186.02 o 
   1   5   1     9083.97     9821.12    222.03 o 
   3   5   1     5574.51     5691.80    141.45 o 
   5   5   1     1311.93     1407.17     47.07 o 
   7   5   1        1.38       -8.33     25.43 o 
   9   5   1      747.22      804.56     60.65 o 
  11   5   1     5945.59     5229.20    151.79 o 
  13   5   1     4675.76     4488.16    157.76 o 
  15   5   1        6.52       -4.59     41.95 o 
  17   5   1       16.52      -29.94     29.94 o 
  19   5   1     2093.16     2128.60    113.70 o 
  21   5   1      371.85      442.08     74.64 o 
  23   5   1      356.59      438.08     63.11 o 
 -22   6   1      934.58      926.09    119.51 o 
 -20   6   1     2764.16     2943.13    129.01 o 
 -18   6   1       57.27      102.18     44.25 o 
 -16   6   1     2673.88     2759.97     95.40 o 
 -14   6   1     6933.43     6500.23    135.60 o 
 -12   6   1       40.36      -14.65     18.11 o 
 -10   6   1     3730.66     3640.68     69.89 o 
  -8   6   1       38.72        7.35     15.16 o 
  -6   6   1     3201.24     3407.45     62.95 o 
  -4   6   1     1954.44     2024.63     53.33 o 
  -2   6   1     4166.81     4433.88     95.56 o 
   0   6   1     3064.54     3146.64     75.32 o 
   2   6   1      297.81      362.64     32.81 o 
   4   6   1     8567.70     9197.27    160.96 o 
   6   6   1     2138.26     2314.83     47.22 o 
   8   6   1     1846.28     1844.21     92.08 o 
  10   6   1     5074.51     4902.74    172.37 o 
  12   6   1        1.54       30.17     82.29 o 
  14   6   1       42.28       22.47     44.37 o 
  16   6   1     2044.31     2106.20    114.30 o 
  18   6   1      182.19       79.56     98.93 o 
  20   6   1      309.34      228.62     92.50 o 
  22   6   1      258.35      292.54     79.13 o 
 -21   7   1      450.74      477.08     71.16 o 
 -19   7   1       35.19       63.28     46.48 o 
 -17   7   1      533.41      586.29    108.59 o 
 -15   7   1      517.41      461.76     72.13 o 
 -13   7   1       16.53      -27.07     28.67 o 
 -11   7   1       71.51       76.19     23.38 o 
  -9   7   1     7990.07     8072.23    117.27 o 
  -7   7   1     2418.74     2564.84     64.29 o 
  -5   7   1       56.56       37.96     21.80 o 
  -3   7   1      403.19      486.29     37.64 o 
  -1   7   1     3499.09     3338.83     87.40 o 
   1   7   1    17257.37    17314.00    308.56 o 
   3   7   1      550.30      477.86     37.87 o 
   5   7   1     2106.26     1996.61     55.58 o 
   7   7   1     3507.30     3524.27     73.29 o 
   9   7   1    12824.87    12789.49    160.32 o 
  11   7   1      281.54      323.75     48.77 o 
  13   7   1     2368.08     2422.96    130.49 o 
  15   7   1      655.61      673.51     79.20 o 
  17   7   1      412.77      343.20     47.53 o 
  19   7   1      637.02      553.22     72.04 o 
  21   7   1      101.73       64.37     58.94 o 
 -20   8   1      665.71      634.27     73.44 o 
 -18   8   1      327.88      343.39     58.57 o 
 -16   8   1      109.57       57.33     51.43 o 
 -14   8   1        6.52       22.44     29.83 o 
 -12   8   1     2028.02     1961.82     72.26 o 
 -10   8   1        3.77        1.73     25.41 o 
  -8   8   1     2172.54     2067.82     70.44 o 
  -6   8   1      173.65      158.59     37.96 o 
  -4   8   1      606.99      578.45     49.24 o 
  -2   8   1     1497.85     1359.28     99.26 o 
   0   8   1      126.00       56.55     29.60 o 
   2   8   1     4829.01     4921.18    254.34 o 
   4   8   1      103.07      101.98     33.35 o 
   6   8   1     2292.42     2341.20     72.65 o 
   8   8   1     2804.37     2789.77     80.15 o 
  10   8   1     5451.65     5582.40    119.74 o 
  12   8   1     2203.90     2167.97     71.55 o 
  14   8   1      761.07      853.97     48.77 o 
  16   8   1      292.80      256.60     88.34 o 
  18   8   1      366.95      377.76     67.36 o 
  20   8   1       15.19      -37.24     53.13 o 
 -19   9   1        5.05       33.55     51.66 o 
 -17   9   1        5.38       42.01     49.89 o 
 -15   9   1      755.76      758.75     67.87 o 
 -13   9   1        1.88       24.79     34.89 o 
 -11   9   1      591.67      668.55     54.24 o 
  -9   9   1     2605.68     2582.92     91.01 o 
  -7   9   1     1261.61     1238.09     72.26 o 
  -5   9   1      744.84      861.89     86.44 o 
  -3   9   1        2.07      -10.97     30.24 o 
  -1   9   1     1471.29     1454.77    170.10 o 
   1   9   1     1165.04     1408.64     88.58 o 
   3   9   1     1155.57     1157.01     67.86 o 
   5   9   1       57.30       29.28     35.71 o 
   7   9   1       99.09      110.98     37.00 o 
   9   9   1     1687.83     1654.37     73.56 o 
  11   9   1      321.98      434.86     48.68 o 
  13   9   1     1538.46     1461.94     70.57 o 
  15   9   1     1882.76     2109.83     84.78 o 
  17   9   1        0.06       10.56     40.97 o 
  19   9   1      643.03      787.98     78.96 o 
 -16  10   1       41.36        0.94     45.77 o 
 -14  10   1       81.91       68.42     56.07 o 
 -12  10   1        4.35       34.42     41.81 o 
 -10  10   1     1473.45     1313.56     83.19 o 
  -8  10   1      680.42      596.61     87.04 o 
  -6  10   1      320.72      295.61     50.58 o 
  -4  10   1      396.61      345.78     60.45 o 
  -2  10   1      233.81      229.53     82.82 o 
   0  10   1       23.63       68.98     46.07 o 
   2  10   1      394.83      419.73     62.70 o 
   4  10   1      749.12      743.88    108.44 o 
   6  10   1     3214.79     3253.39    129.75 o 
   8  10   1     1598.81     1623.87     87.03 o 
  10  10   1       39.99        3.50     36.61 o 
  12  10   1     1181.39     1305.37     76.52 o 
  14  10   1     2104.29     2330.94    160.06 o 
  16  10   1      802.06      759.83     93.18 o 
 -13  11   1       11.72      -13.74     45.33 o 
 -11  11   1        5.47      -31.59     41.73 o 
  -9  11   1       85.00       31.22     57.35 o 
  -7  11   1      617.83      452.37     73.18 o 
  -5  11   1     2705.86     2745.16    141.35 o 
  -3  11   1      342.40      307.81     66.21 o 
  -1  11   1      368.82      319.01     82.83 o 
   1  11   1      214.83      230.51     60.62 o 
   3  11   1      623.59      718.54     82.14 o 
   5  11   1     3489.79     3722.88    161.85 o 
   7  11   1     1845.37     1771.84    238.99 o 
   9  11   1        8.34       14.74     42.25 o 
  11  11   1      440.45      495.25     68.14 o 
  13  11   1      438.09      391.46     61.40 o 
 -10  12   1      770.71      853.83    126.14 o 
  -8  12   1       70.47       18.59     51.95 o 
  -6  12   1     1580.21     1898.62    132.10 o 
  -4  12   1       61.13       31.33     53.83 o 
  -2  12   1      667.68      744.54    122.39 o 
   0  12   1     1489.11     1688.96    118.85 o 
   2  12   1       76.06       96.57     55.50 o 
   4  12   1      294.23      474.08    145.06 o 
   6  12   1       76.17       58.78     55.86 o 
   8  12   1      158.34      103.80     58.25 o 
  10  12   1      312.11      275.34     66.98 o 
  -3  13   1      188.58      185.53     71.04 o 
  -1  13   1      368.56      220.85     79.75 o 
   1  13   1      335.16      287.23     73.05 o 
   3  13   1     1390.60     1894.71    157.54 o 
 -26   0   2      828.65      686.42    114.70 o 
 -24   0   2     3038.87     3106.83    180.22 o 
 -22   0   2      202.51      211.07     58.01 o 
 -20   0   2      523.89      411.13     63.39 o 
 -18   0   2      107.76      120.08     43.73 o 
 -16   0   2    10098.66     9277.35    174.70 o 
 -14   0   2     4444.13     4002.37    131.49 o 
 -12   0   2     1151.04     1185.86     76.49 o 
 -10   0   2     7744.04     8351.68    146.29 o 
  -8   0   2    17568.35    18018.95    264.71 o 
  -6   0   2    27021.58    26952.06    372.23 o 
  -4   0   2    23702.12    23619.38    324.14 o 
  -2   0   2     8287.25     8501.74    139.71 o 
   0   0   2    18254.38    19856.79    240.73 o 
   2   0   2      230.13      220.37     17.21 o 
   4   0   2    53984.40    52950.82    808.25 o 
   6   0   2     4389.13     4508.97     95.61 o 
   8   0   2    34155.36    32315.40    516.76 o 
  10   0   2    14383.48    13022.23    301.82 o 
  12   0   2    12676.85    11812.24    231.29 o 
  14   0   2       64.56       31.97     30.78 o 
  16   0   2     1049.49     1103.37     69.14 o 
  18   0   2     1381.00     1320.70     82.33 o 
  20   0   2     3125.88     3169.72    130.78 o 
  22   0   2      212.97      202.51     58.90 o 
  24   0   2     1986.79     1895.30    121.65 o 
  26   0   2        3.77       16.26     71.27 o 
 -25   1   2      231.47      243.81     55.35 o 
 -23   1   2      182.02      107.65     44.97 o 
 -21   1   2      150.95      130.90     62.27 o 
 -19   1   2     4846.39     4405.39    134.90 o 
 -17   1   2      109.03       97.27     34.55 o 
 -15   1   2      404.96      343.68     37.15 o 
 -13   1   2     1643.51     1545.85     51.62 o 
 -11   1   2     9777.21     9688.23    123.84 o 
  -9   1   2     9965.55    11116.69    133.80 o 
  -7   1   2    20962.77    21475.36    229.70 o 
  -5   1   2    33091.21    34148.02    409.70 o 
  -3   1   2    27397.62    28859.85    344.66 o 
  -1   1   2    27471.06    28504.81    269.71 o 
   1   1   2      743.01      762.81     20.08 o 
   3   1   2    45210.28    47268.72    717.57 o 
   5   1   2     3896.63     4267.60     83.09 o 
   7   1   2     3426.49     3156.02     47.30 o 
   9   1   2       25.79       -0.85     12.40 o 
  11   1   2     8122.91     7843.37    106.55 o 
  13   1   2      208.78      197.11     21.89 o 
  15   1   2      333.29      319.95     31.22 o 
  17   1   2      581.76      539.54     40.96 o 
  19   1   2        2.49      -27.10     27.10 o 
  21   1   2        1.79      -16.03     43.22 o 
  23   1   2      430.66      357.71     60.43 o 
  25   1   2     1351.62     1357.90     82.68 o 
 -26   2   2      271.02      307.81     78.69 o 
 -24   2   2      787.69      859.87     89.77 o 
 -22   2   2       39.04       51.91     40.15 o 
 -20   2   2        0.08      -21.46     33.80 o 
 -18   2   2       59.55       25.58     31.50 o 
 -16   2   2     2113.78     2017.50     75.48 o 
 -14   2   2      454.85      289.09     29.42 o 
 -12   2   2     1033.04     1046.69     40.67 o 
 -10   2   2      333.26      441.82     26.85 o 
  -8   2   2     3971.43     3914.81     66.95 o 
  -6   2   2      366.00      477.64     20.20 o 
  -4   2   2     1272.20     1368.34     42.62 o 
  -2   2   2     3465.18     3935.52     57.48 o 
   0   2   2     1194.26     1043.21     33.84 o 
   2   2   2    15977.31    17194.52    247.72 o 
   4   2   2    64010.43    68063.70   1034.02 o 
   6   2   2     1186.61     1369.78     57.42 o 
   8   2   2     2898.49     2889.61    140.33 o 
  10   2   2     1950.26     2187.85     59.49 o 
  12   2   2     2877.46     3090.91     62.60 o 
  14   2   2      905.80      995.92     50.19 o 
  16   2   2       10.60      -36.57     36.57 o 
  18   2   2      400.37      417.06     42.50 o 
  20   2   2     2551.45     2412.26    121.74 o 
  22   2   2       96.50      114.91     41.40 o 
  24   2   2       83.38       32.75     44.20 o 
  26   2   2       70.47       98.14    119.98 o 
 -25   3   2       16.31      -16.93     42.94 o 
 -23   3   2      786.06      868.09     68.14 o 
 -21   3   2      581.58      689.53     58.78 o 
 -19   3   2     4722.94     4607.98    119.19 o 
 -17   3   2      686.11      698.08     49.67 o 
 -15   3   2       67.87       45.69     26.70 o 
 -13   3   2     2326.85     2238.57     75.54 o 
 -11   3   2      825.57      655.42     30.63 o 
  -9   3   2       26.76      130.00     19.67 o 
  -7   3   2      160.45       86.35     16.32 o 
  -5   3   2     7175.46     7031.33    115.67 o 
  -3   3   2      505.47      421.21     17.95 o 
  -1   3   2    12991.44    13724.96    149.82 o 
   1   3   2       95.75      173.09     20.18 o 
   3   3   2    57403.72    60490.03    815.50 o 
   5   3   2    24973.01    24516.98    497.24 o 
   7   3   2     3282.36     3104.23     93.46 o 
   9   3   2     1616.54     1400.37    126.15 o 
  11   3   2      317.73      242.02     40.36 o 
  13   3   2    14872.62    14342.67    199.74 o 
  15   3   2     6622.15     5968.54     95.26 o 
  17   3   2      595.39      520.82     41.07 o 
  19   3   2        4.44      -11.13     28.39 o 
  21   3   2     2201.29     2175.45     85.17 o 
  23   3   2     1249.07     1103.29     83.39 o 
  25   3   2      867.27     1084.51    103.68 o 
 -24   4   2      811.86      842.56     80.41 o 
 -22   4   2      352.68      295.28     49.23 o 
 -20   4   2      609.77      632.68     54.63 o 
 -18   4   2       14.62        9.46     32.57 o 
 -16   4   2     1725.21     1648.23     73.64 o 
 -14   4   2        0.82       -8.85     25.31 o 
 -12   4   2       21.95        7.11     15.63 o 
 -10   4   2      662.21      631.65     28.77 o 
  -8   4   2      300.87      280.50     21.74 o 
  -6   4   2     1224.71     1303.04     37.50 o 
  -4   4   2     2076.16     2253.69     44.92 o 
  -2   4   2      796.47      633.95     27.12 o 
   0   4   2     1254.55     1425.30     39.43 o 
   2   4   2     1690.65     1770.56     42.10 o 
   4   4   2     9467.31     9257.22    162.56 o 
   6   4   2      224.87      164.26     34.42 o 
   8   4   2      994.92     1077.93     61.08 o 
  10   4   2     1068.69     1040.51     64.60 o 
  12   4   2      992.81     1112.95    108.79 o 
  14   4   2     6649.30     6501.12    175.45 o 
  16   4   2     2583.23     2491.24     93.88 o 
  18   4   2      474.35      398.05     55.10 o 
  20   4   2      408.40      419.65     52.25 o 
  22   4   2      231.24      233.70     52.90 o 
  24   4   2       23.55      -16.63     47.72 o 
 -23   5   2       30.76       69.69     48.26 o 
 -21   5   2      358.12      503.63     62.39 o 
 -19   5   2     2103.16     2110.18    114.80 o 
 -17   5   2      250.94      185.78     50.33 o 
 -15   5   2     3166.45     2933.60    123.49 o 
 -13   5   2       64.51       49.20     20.92 o 
 -11   5   2     1518.46     1561.50     50.24 o 
  -9   5   2     6880.19     7639.62    121.70 o 
  -7   5   2      905.51      957.38     49.98 o 
  -5   5   2     8010.19     7999.28    106.77 o 
  -3   5   2       32.35       57.36     23.40 o 
  -1   5   2     2807.21     2520.86     64.13 o 
   1   5   2      850.10      859.67     40.87 o 
   3   5   2     2413.32     2555.50     55.38 o 
   5   5   2     1374.51      997.71     50.27 o 
   7   5   2       39.35       36.00     26.71 o 
   9   5   2      443.06      392.05     73.79 o 
  11   5   2        0.45       21.66     34.18 o 
  13   5   2     5379.87     5398.54    162.03 o 
  15   5   2      566.63      640.23     68.32 o 
  17   5   2      437.68      487.09     48.09 o 
  19   5   2        8.57      -20.82     35.56 o 
  21   5   2      493.62      531.98     77.75 o 
  23   5   2      264.81      132.13     52.22 o 
 -22   6   2      264.11      292.85     64.50 o 
 -20   6   2        0.74       79.35     61.93 o 
 -18   6   2     1286.62     1162.50     82.95 o 
 -16   6   2     1604.50     1512.65     76.32 o 
 -14   6   2      185.25      158.19     40.52 o 
 -12   6   2     2921.25     3023.92     78.15 o 
 -10   6   2       10.70      -13.73     22.40 o 
  -8   6   2       79.06       78.89     19.01 o 
  -6   6   2       51.25       84.87     18.78 o 
  -4   6   2     1351.90     1427.97     54.66 o 
  -2   6   2       65.56       16.88     19.82 o 
   0   6   2     3083.23     3153.07     65.55 o 
   2   6   2     1816.05     1942.42     61.64 o 
   4   6   2     1798.13     2087.43     77.26 o 
   6   6   2        7.61        3.39     16.50 o 
   8   6   2     9701.24     9750.34    192.19 o 
  10   6   2    12006.90    11900.38    227.13 o 
  12   6   2     2180.88     2242.75    107.78 o 
  14   6   2      216.31      144.96     52.33 o 
  16   6   2        1.44      -65.44     65.44 o 
  18   6   2     2551.20     2633.55    108.03 o 
  20   6   2      548.03      415.77    136.58 o 
  22   6   2       64.91       -5.11     42.64 o 
 -21   7   2       10.54      -18.63     45.81 o 
 -19   7   2      209.15      170.08     52.98 o 
 -17   7   2      701.73      825.10     72.46 o 
 -15   7   2     3105.75     3049.70    104.67 o 
 -13   7   2     9431.32     9426.93    167.48 o 
 -11   7   2      123.37       91.21     25.53 o 
  -9   7   2     2562.08     2306.26     88.49 o 
  -7   7   2      231.34      270.59     31.41 o 
  -5   7   2        6.40      -23.09     23.09 o 
  -3   7   2      192.45      193.15     36.09 o 
  -1   7   2     2381.43     2298.22     65.04 o 
   1   7   2      782.60      921.14     45.76 o 
   3   7   2     1160.41     1430.24     51.17 o 
   5   7   2      142.43      174.85     24.15 o 
   7   7   2     2719.53     2575.86     66.45 o 
   9   7   2     3767.77     3586.75    121.28 o 
  11   7   2     1610.17     1592.83     80.69 o 
  13   7   2      429.19      447.47     61.67 o 
  15   7   2       45.09       -9.62     54.96 o 
  17   7   2       12.89       32.21     72.29 o 
  19   7   2     1267.06     1284.23     79.33 o 
  21   7   2        0.17       42.47     45.51 o 
 -20   8   2       96.23       58.79     90.91 o 
 -18   8   2      164.47      177.90     52.32 o 
 -16   8   2     1012.05     1021.02     69.86 o 
 -14   8   2      258.67      288.95     50.93 o 
 -12   8   2      422.17      507.98     67.37 o 
 -10   8   2        1.07      -24.37     24.37 o 
  -8   8   2     1011.36     1051.20     65.83 o 
  -6   8   2     9296.50     9063.75    202.00 o 
  -4   8   2      274.48      201.36     38.14 o 
  -2   8   2     9942.02     9881.03    203.81 o 
   0   8   2    10631.52    10288.52    208.36 o 
   2   8   2      551.24      495.40     46.41 o 
   4   8   2       79.18       67.95     32.94 o 
   6   8   2      476.51      463.51     38.01 o 
   8   8   2       29.05       16.87     23.60 o 
  10   8   2     5725.19     5698.60    119.96 o 
  12   8   2       23.68       71.31     47.91 o 
  14   8   2      520.50      634.67     67.52 o 
  16   8   2      188.64      228.58     55.48 o 
  18   8   2      558.33      423.74    106.40 o 
  20   8   2     1211.39     1420.59    156.45 o 
 -19   9   2     1433.61     1594.52    117.37 o 
 -17   9   2     1597.39     1590.94    120.19 o 
 -15   9   2      297.63      188.12     94.54 o 
 -13   9   2      623.92      542.63     61.09 o 
 -11   9   2     1387.55     1403.41     81.76 o 
  -9   9   2      274.12      224.88     49.67 o 
  -7   9   2      287.77      218.25     44.60 o 
  -5   9   2      146.43       70.10     38.31 o 
  -3   9   2      253.97      234.52     41.32 o 
  -1   9   2      599.19      665.53     69.05 o 
   1   9   2     3849.00     3786.07    148.89 o 
   3   9   2    11834.96    11851.88    246.21 o 
   5   9   2     4290.46     4395.55    130.43 o 
   7   9   2     4859.23     4764.04    123.58 o 
   9   9   2      410.69      465.50     45.65 o 
  11   9   2      906.03      864.10    127.77 o 
  13   9   2      560.20      567.27     47.73 o 
  15   9   2     1039.13     1253.48    102.53 o 
  17   9   2      940.43      761.32    118.55 o 
  19   9   2     1061.05     1311.59    220.87 o 
 -16  10   2        0.03       11.76     46.61 o 
 -14  10   2      128.72       48.81     46.93 o 
 -12  10   2       54.66       73.09     44.45 o 
 -10  10   2      510.21      544.61     63.65 o 
  -8  10   2      303.47      278.34     51.81 o 
  -6  10   2       33.36       30.25     37.61 o 
  -4  10   2        0.25       -7.80     45.35 o 
  -2  10   2      376.06      350.91     61.00 o 
   0  10   2      721.71      704.86     75.43 o 
   2  10   2      106.37       42.19     42.64 o 
   4  10   2      737.13      707.34     61.52 o 
   6  10   2     1201.82     1176.71     74.58 o 
   8  10   2      203.47      159.44     39.48 o 
  10  10   2       20.16       48.76     35.48 o 
  12  10   2       76.81       58.67     36.77 o 
  14  10   2     1797.90     1901.96     93.71 o 
  16  10   2     1037.08     1327.05     92.74 o 
 -13  11   2        1.04        1.24     45.91 o 
 -11  11   2       17.31      126.56     51.37 o 
  -9  11   2     3256.30     3267.86    198.18 o 
  -7  11   2       18.23       12.98     55.23 o 
  -5  11   2      796.01      740.43     84.46 o 
  -3  11   2      388.81      526.42     74.63 o 
  -1  11   2       33.18       11.08     42.96 o 
   1  11   2      269.54      301.24     64.17 o 
   3  11   2       63.99       93.65     52.93 o 
   5  11   2     1733.31     1762.37    199.60 o 
   7  11   2      822.25      729.77     69.48 o 
   9  11   2        1.85       25.72     40.99 o 
  11  11   2      143.02      165.47     49.10 o 
  13  11   2     2213.28     2575.11    115.23 o 
 -10  12   2      646.24      620.92     88.04 o 
  -8  12   2      377.30      290.02     73.52 o 
  -6  12   2        1.50       -6.75     59.61 o 
  -4  12   2      804.60      770.49     91.90 o 
  -2  12   2      277.33      248.71     69.04 o 
   0  12   2      115.95       28.47     74.99 o 
   2  12   2       69.52       51.22     54.53 o 
   4  12   2      868.58     1039.37    106.47 o 
   6  12   2     1595.83     1551.86    114.23 o 
   8  12   2      630.10      686.06     84.27 o 
  10  12   2      676.07      687.05     85.49 o 
  -3  13   2      144.93      138.20    105.33 o 
  -1  13   2     1139.36     1285.30    113.74 o 
   1  13   2     1295.13     1310.77    115.41 o 
   3  13   2       21.78      -41.11     53.69 o 
 -25   1   3      906.92     1040.65     78.63 o 
 -23   1   3     1297.18     1389.64     80.13 o 
 -21   1   3       14.51       28.52     34.18 o 
 -19   1   3      105.54       37.15     34.17 o 
 -17   1   3     5984.43     5631.95    127.45 o 
 -15   1   3    15145.35    14484.52    264.06 o 
 -13   1   3      522.52      398.17     25.59 o 
 -11   1   3       35.34      -11.85     16.07 o 
  -9   1   3       50.77       27.74     16.24 o 
  -7   1   3    26087.52    24930.72    265.84 o 
  -5   1   3   107160.90   108986.66   1151.92 o 
  -3   1   3    17579.63    18133.12    179.95 o 
  -1   1   3    12373.23    13433.88    136.27 o 
   1   1   3    20359.69    20803.79    283.37 o 
   3   1   3     9615.75     9349.19    113.06 o 
   5   1   3     7406.84     7936.03    112.44 o 
   7   1   3       45.20       39.23     15.08 o 
   9   1   3    20028.47    19904.34    215.56 o 
  11   1   3       52.35      -14.27     14.27 o 
  13   1   3      514.83      488.01     27.91 o 
  15   1   3      545.43      623.71     38.17 o 
  17   1   3     2196.35     2337.59     71.33 o 
  19   1   3     4151.00     3927.76     98.70 o 
  21   1   3     3061.68     3074.91    124.30 o 
  23   1   3      535.48      588.49     60.34 o 
  25   1   3       47.91       52.11     45.99 o 
 -24   2   3       78.37       52.26     50.82 o 
 -22   2   3     1719.75     1831.95     86.00 o 
 -20   2   3     1563.23     1658.67    120.35 o 
 -18   2   3     3810.20     3843.25    105.83 o 
 -16   2   3     1066.03     1176.91     57.89 o 
 -14   2   3      705.06      792.12     40.92 o 
 -12   2   3      232.39      305.01     28.22 o 
 -10   2   3    15673.75    15485.62    218.56 o 
  -8   2   3     1850.56     2255.60     47.48 o 
  -6   2   3     8440.65     8740.84    124.57 o 
  -4   2   3     8742.90     9518.10    132.41 o 
  -2   2   3     3707.03     3812.05     51.89 o 
   0   2   3    37345.93    40096.00    439.44 o 
   2   2   3     5167.56     5714.19     87.67 o 
   4   2   3    42243.53    45196.10    700.87 o 
   6   2   3       75.49       34.22     43.65 o 
   8   2   3     2832.59     2962.45     87.67 o 
  10   2   3     1718.13     1739.84     52.05 o 
  12   2   3    10099.54     9751.15    122.93 o 
  14   2   3     8136.97     7839.67    110.33 o 
  16   2   3     5114.01     4425.66    100.60 o 
  18   2   3      124.39       55.90     29.21 o 
  20   2   3      378.18      384.01     46.37 o 
  22   2   3     1866.67     1817.02     82.51 o 
  24   2   3     1909.41     2130.92     95.64 o 
 -25   3   3       32.03      111.75     48.29 o 
 -23   3   3      158.46      111.62     45.26 o 
 -21   3   3      568.74      714.50     59.80 o 
 -19   3   3        0.02       -4.69     40.35 o 
 -17   3   3       87.73       75.46     32.18 o 
 -15   3   3       72.68      103.50     27.49 o 
 -13   3   3      179.52      106.97     31.09 o 
 -11   3   3      488.79      688.06     38.04 o 
  -9   3   3      811.06      742.19     39.76 o 
  -7   3   3    13312.17    14469.35    221.15 o 
  -5   3   3       52.79       71.95     14.31 o 
  -3   3   3        0.00       12.70     12.08 o 
  -1   3   3    14129.09    14861.57    162.49 o 
   1   3   3      746.45      782.77     27.51 o 
   3   3   3     1741.19     1760.44     57.43 o 
   5   3   3     3181.51     4082.13    104.84 o 
   7   3   3     7838.45     8345.45    175.23 o 
   9   3   3      352.33      388.62     42.71 o 
  11   3   3     1305.14     1389.88     92.39 o 
  13   3   3       34.39       13.90     20.06 o 
  15   3   3       85.52       28.56     20.46 o 
  17   3   3       27.50      -25.06     25.06 o 
  19   3   3      893.11      904.75     53.99 o 
  21   3   3      260.63      283.42     52.81 o 
  23   3   3        1.28       22.65     45.03 o 
  25   3   3        5.95       53.18     53.13 o 
 -24   4   3      490.71      507.47     85.77 o 
 -22   4   3      542.36      575.91     59.29 o 
 -20   4   3      724.63      890.56     74.47 o 
 -18   4   3     2019.96     2096.50     80.45 o 
 -16   4   3       25.06      -22.95     27.20 o 
 -14   4   3       19.46       34.55     25.78 o 
 -12   4   3      557.15      505.62     32.07 o 
 -10   4   3     1388.58     1128.70     40.69 o 
  -8   4   3     3224.55     3367.68     66.45 o 
  -6   4   3     3645.40     3669.83     76.43 o 
  -4   4   3     2136.42     2187.75     42.51 o 
  -2   4   3     3481.36     3472.84     59.19 o 
   0   4   3    12726.11    13862.23    184.09 o 
   2   4   3     8696.56    10932.77    141.78 o 
   4   4   3     7396.31     7103.99    194.65 o 
   6   4   3     6300.12     6020.69    146.24 o 
   8   4   3      540.74      616.88     50.07 o 
  10   4   3     1514.12     1566.56     91.63 o 
  12   4   3      688.67      696.93     59.49 o 
  14   4   3    10116.80     9525.01    245.87 o 
  16   4   3     5054.26     4813.32    133.88 o 
  18   4   3       65.30       26.47     32.83 o 
  20   4   3       72.22      -33.42     41.52 o 
  22   4   3     2898.09     3078.77    120.82 o 
  24   4   3     1609.33     1962.22    139.64 o 
 -23   5   3     2015.56     2162.86    203.72 o 
 -21   5   3      127.79       88.56     47.69 o 
 -19   5   3       62.06       74.93     36.06 o 
 -17   5   3     2901.52     2927.88    100.49 o 
 -15   5   3     2662.89     2553.66     80.23 o 
 -13   5   3     4485.99     4487.82    109.49 o 
 -11   5   3     2062.41     1839.54     65.44 o 
  -9   5   3      907.14      973.53     38.22 o 
  -7   5   3     2879.19     2753.59     55.76 o 
  -5   5   3    11332.41    11178.17    151.38 o 
  -3   5   3     3963.30     4408.87     80.72 o 
  -1   5   3     1775.62     2055.43     53.28 o 
   1   5   3     4687.95     5327.60     98.83 o 
   3   5   3     4751.70     4990.10     74.40 o 
   5   5   3     2406.65     2512.67     79.45 o 
   7   5   3       18.29       68.53     29.38 o 
   9   5   3     6107.12     6207.67    163.05 o 
  11   5   3     2174.52     2019.86     93.75 o 
  13   5   3     3516.67     3155.08    122.11 o 
  15   5   3     2801.23     2662.75    118.42 o 
  17   5   3      648.65      581.42     95.79 o 
  19   5   3      572.77      597.51     59.05 o 
  21   5   3     1398.80     1416.29     83.24 o 
  23   5   3        0.46      -17.91     49.54 o 
 -22   6   3      448.27      459.60     66.00 o 
 -20   6   3      283.14      273.90     72.05 o 
 -18   6   3       13.89       -3.99     42.16 o 
 -16   6   3     2408.64     2368.43     82.36 o 
 -14   6   3     2345.81     2338.66     76.57 o 
 -12   6   3      141.61      146.44     33.15 o 
 -10   6   3    12601.12    12332.71    173.99 o 
  -8   6   3     1725.28     1803.53     48.68 o 
  -6   6   3     2717.96     2894.63     65.45 o 
  -4   6   3     3803.92     3584.69     88.27 o 
  -2   6   3      955.60     1026.24     50.12 o 
   0   6   3     2548.15     2306.59     55.22 o 
   2   6   3      571.85      604.67     31.79 o 
   4   6   3      240.38      185.01     22.08 o 
   6   6   3     1994.86     2249.40     59.23 o 
   8   6   3      157.91      112.20     40.07 o 
  10   6   3     4714.57     4577.03    125.50 o 
  12   6   3     2921.50     2938.33    122.48 o 
  14   6   3      347.32      359.22     81.60 o 
  16   6   3       94.66       46.60     74.09 o 
  18   6   3      318.22      388.05     94.71 o 
  20   6   3       39.27      -13.90     39.23 o 
  22   6   3      414.49      346.93     57.33 o 
 -21   7   3       38.56       23.71     52.29 o 
 -19   7   3       32.15       54.91     50.04 o 
 -17   7   3     5020.55     5571.66    186.03 o 
 -15   7   3     8615.28     8664.88    204.40 o 
 -13   7   3      723.45      714.16     44.22 o 
 -11   7   3      380.47      315.34     33.25 o 
  -9   7   3      875.25     1007.82     68.32 o 
  -7   7   3     3829.24     4132.58    104.09 o 
  -5   7   3     5021.96     4668.03    109.63 o 
  -3   7   3      308.59      292.39     26.97 o 
  -1   7   3      751.97      686.06     38.35 o 
   1   7   3     1021.06      915.04     54.96 o 
   3   7   3       23.94       37.42     19.75 o 
   5   7   3        9.78       15.89     19.34 o 
   7   7   3      688.73      773.59     34.48 o 
   9   7   3     7151.32     7301.50    196.62 o 
  11   7   3     3377.32     3325.46    114.37 o 
  13   7   3      303.42      265.66     50.29 o 
  15   7   3       16.20      -21.38     52.85 o 
  17   7   3     1540.18     1684.71    146.40 o 
  19   7   3     4680.54     5093.47    387.55 o 
  21   7   3     1085.99     1139.23    151.82 o 
 -20   8   3     1221.26     1229.20    108.35 o 
 -18   8   3     1290.11     1298.61     94.72 o 
 -16   8   3      347.72      379.79     57.54 o 
 -14   8   3        0.74       17.20     51.93 o 
 -12   8   3     1672.23     1657.00     80.14 o 
 -10   8   3     2423.65     2333.35     94.89 o 
  -8   8   3        0.29       -4.64     36.42 o 
  -6   8   3      284.26      202.61     41.73 o 
  -4   8   3       65.51      -10.57     29.93 o 
  -2   8   3      981.46     1057.25     59.91 o 
   0   8   3      286.73      216.83     37.19 o 
   2   8   3      816.40      733.37     53.23 o 
   4   8   3     1107.03     1194.60     58.71 o 
   6   8   3      467.48      473.54     46.13 o 
   8   8   3      148.46      164.76     29.80 o 
  10   8   3      638.39      715.71     64.31 o 
  12   8   3     1006.60      929.59     97.97 o 
  14   8   3      667.26      778.55     71.31 o 
  16   8   3     1406.64     1497.98    112.33 o 
  18   8   3     1105.99     1146.64    113.86 o 
  20   8   3       11.85      -54.55    107.06 o 
 -19   9   3        0.14      -63.46     79.95 o 
 -17   9   3       20.67       -6.71     45.98 o 
 -15   9   3     1828.88     1847.66    103.12 o 
 -13   9   3      484.75      461.48     60.81 o 
 -11   9   3        8.48      -18.71     35.40 o 
  -9   9   3     1108.57     1179.31     75.81 o 
  -7   9   3      966.91      921.08     79.17 o 
  -5   9   3      313.53      351.20     55.51 o 
  -3   9   3      179.64      175.09     49.11 o 
  -1   9   3     3387.07     3316.60    150.34 o 
   1   9   3        2.70       17.78     34.44 o 
   3   9   3     3612.06     3439.42    114.36 o 
   5   9   3     1291.52     1368.14     74.37 o 
   7   9   3       67.92      -12.12     47.65 o 
   9   9   3     1340.16     1153.30     62.76 o 
  11   9   3     1142.90     1195.58     89.96 o 
  13   9   3      118.40      149.07     56.14 o 
  15   9   3     1065.67     1075.95     97.33 o 
  17   9   3       45.22       -4.21    105.46 o 
 -16  10   3       91.15       -6.19     47.91 o 
 -14  10   3       52.33       34.99     48.50 o 
 -12  10   3      140.14      170.36     52.61 o 
 -10  10   3     1153.55     1217.83    117.65 o 
  -8  10   3     3494.80     3720.27    132.38 o 
  -6  10   3      819.24      994.47     87.91 o 
  -4  10   3     1187.92     1250.90    136.06 o 
  -2  10   3      738.85      703.26    134.30 o 
   0  10   3      291.69      307.12     96.39 o 
   2  10   3       66.17       -4.57     40.19 o 
   4  10   3      196.52      172.53     43.64 o 
   6  10   3      978.03     1111.76     72.45 o 
   8  10   3      173.33      150.65     40.04 o 
  10  10   3       14.98        3.65     33.33 o 
  12  10   3     1268.67     1431.42     74.26 o 
  14  10   3     2209.02     2138.08     88.09 o 
  16  10   3      490.90      656.25    178.80 o 
 -13  11   3      644.47      657.02     76.95 o 
 -11  11   3      540.17      675.39     74.20 o 
  -9  11   3       16.28      -22.34     49.59 o 
  -7  11   3      303.15      310.60     67.95 o 
  -5  11   3     1314.94     1308.28    117.74 o 
  -3  11   3       36.99       40.76    104.57 o 
  -1  11   3       20.63        3.22     55.53 o 
   1  11   3        3.95      -55.33     55.33 o 
   3  11   3     1304.36     1174.96     95.78 o 
   5  11   3      631.07      630.24    122.88 o 
   7  11   3      559.30      666.65    100.82 o 
   9  11   3       59.54       49.72     43.60 o 
  11  11   3        2.10       36.18     39.81 o 
  13  11   3      298.93      304.71     57.55 o 
 -10  12   3      128.36       80.38     63.24 o 
  -8  12   3      176.16      178.24     69.29 o 
  -6  12   3      704.23      668.28     87.83 o 
  -4  12   3       65.96       82.92     77.17 o 
  -2  12   3      424.64      430.12     77.76 o 
   0  12   3      865.43      986.45     97.59 o 
   2  12   3       24.43        0.99     49.04 o 
   4  12   3      796.53      865.45     92.78 o 
   6  12   3      414.60      448.42     76.18 o 
   8  12   3       93.01      137.66     59.16 o 
  10  12   3      524.56      519.49     75.89 o 
  -3  13   3        3.47      -39.74     76.81 o 
  -1  13   3      275.23      312.59     77.72 o 
   1  13   3      315.36      451.83     83.77 o 
   3  13   3      195.30      302.69     75.91 o 
 -26   0   4       49.52      110.63     81.35 o 
 -24   0   4     5863.71     5395.66    236.28 o 
 -22   0   4      753.08      750.21    233.39 o 
 -20   0   4       35.00      -13.00     54.75 o 
 -18   0   4      121.54      185.64     49.14 o 
 -16   0   4    22054.70    21595.76    343.56 o 
 -14   0   4    11054.46    10253.12    164.35 o 
 -12   0   4     2531.91     2564.98     66.83 o 
 -10   0   4    22366.11    22938.63    340.42 o 
  -8   0   4    67924.53    67545.41    904.38 o 
  -6   0   4    31207.11    30783.47    427.38 o 
  -4   0   4      860.66     1153.81     40.64 o 
  -2   0   4     4875.41     4976.49    121.68 o 
   0   0   4    17100.97    17005.19    240.79 o 
   2   0   4    36796.67    37562.71    501.87 o 
   4   0   4      710.21      849.15     38.89 o 
   6   0   4    12127.51    11636.58    206.61 o 
   8   0   4    20115.46    20090.81    417.67 o 
  10   0   4    24245.95    23562.28    400.64 o 
  12   0   4      275.65      134.11     33.18 o 
  14   0   4     1447.01     1836.59     81.62 o 
  16   0   4      100.59      113.01     40.40 o 
  18   0   4     5409.72     5162.30    157.06 o 
  20   0   4     4782.95     4769.50    161.67 o 
  22   0   4        0.20       32.63     48.18 o 
  24   0   4      821.16      861.21     92.85 o 
  26   0   4     2725.43     2883.61    302.60 o 
 -25   1   4       12.35      115.34     49.91 o 
 -23   1   4      159.43      116.83     46.22 o 
 -21   1   4       17.23      108.55     39.53 o 
 -19   1   4     1922.95     1941.80     80.19 o 
 -17   1   4       20.64      -20.85     31.51 o 
 -15   1   4     2182.50     2122.67     63.43 o 
 -13   1   4       30.35       28.13     18.45 o 
 -11   1   4     1191.87     1339.50     41.42 o 
  -9   1   4     1062.57     1293.26     36.84 o 
  -7   1   4     1933.79     2251.09     43.14 o 
  -5   1   4    44131.82    43630.73    390.74 o 
  -3   1   4    69969.18    72717.82    719.90 o 
  -1   1   4       44.30       53.12     12.29 o 
   1   1   4     3193.54     3295.53     60.49 o 
   3   1   4     4053.60     4439.67     65.48 o 
   5   1   4     8999.41     9302.38    167.06 o 
   7   1   4       72.34       73.93     13.36 o 
   9   1   4     4137.86     4318.47     62.12 o 
  11   1   4      307.62      380.48     39.25 o 
  13   1   4     2808.10     2983.82     74.80 o 
  15   1   4      227.26      160.09     28.42 o 
  17   1   4      227.18      162.35     31.90 o 
  19   1   4        0.01       -9.73     29.30 o 
  21   1   4     1062.40     1028.27     60.54 o 
  23   1   4     1785.52     1916.50     82.13 o 
  25   1   4        2.37      -20.92     41.69 o 
 -24   2   4      454.81      454.48     61.45 o 
 -22   2   4       22.87       29.01     38.98 o 
 -20   2   4       27.05      -30.26     32.69 o 
 -18   2   4      201.54      231.19     40.83 o 
 -16   2   4      591.09      724.90     49.88 o 
 -14   2   4    14170.60    13748.02    196.24 o 
 -12   2   4     7103.10     6952.42    100.89 o 
 -10   2   4     3338.19     3094.90     77.24 o 
  -8   2   4       69.28      124.62     20.35 o 
  -6   2   4    20129.18    20902.62    272.28 o 
  -4   2   4      369.23      280.70     19.87 o 
  -2   2   4      381.95      441.53     21.32 o 
   0   2   4    59011.43    61924.85    671.40 o 
   2   2   4    49431.43    52155.23    816.45 o 
   4   2   4     7930.13     7847.90    154.85 o 
   6   2   4     8532.14     8471.56    278.42 o 
   8   2   4     2408.20     2712.88     85.30 o 
  10   2   4     1119.40     1059.24     33.51 o 
  12   2   4     2592.80     2382.09     61.99 o 
  14   2   4     1271.57     1460.56     45.90 o 
  16   2   4     4332.92     4296.05     98.49 o 
  18   2   4        5.61       12.01     28.61 o 
  20   2   4      992.16     1053.33     61.91 o 
  22   2   4      737.74      809.78     62.22 o 
  24   2   4       26.45      -12.83     49.96 o 
 -25   3   4      366.30      402.85     61.07 o 
 -23   3   4      228.31      258.73     52.50 o 
 -21   3   4     3123.46     3411.92    112.17 o 
 -19   3   4        5.11      -31.92     31.92 o 
 -17   3   4      180.95      179.83     42.50 o 
 -15   3   4      110.57       94.84     27.66 o 
 -13   3   4     2052.44     2094.07     87.92 o 
 -11   3   4     2538.73     2055.15     63.80 o 
  -9   3   4    24996.62    23739.85    315.67 o 
  -7   3   4     8315.21     8659.98    160.06 o 
  -5   3   4     1562.26     1801.26     44.44 o 
  -3   3   4     3108.54     3456.25     58.99 o 
  -1   3   4      267.59      315.65     22.83 o 
   1   3   4    62188.16    68614.70    967.16 o 
   3   3   4      161.18      128.01     21.54 o 
   5   3   4     5259.75     5184.31    123.87 o 
   7   3   4     3717.26     3704.69    106.55 o 
   9   3   4     6613.32     6763.56    158.25 o 
  11   3   4     1282.78     1296.95     68.60 o 
  13   3   4     1250.27     1305.16     50.23 o 
  15   3   4     9487.78     8536.41    146.18 o 
  17   3   4     6044.51     5518.41    116.22 o 
  19   3   4      616.95      580.88     47.09 o 
  21   3   4       15.46       28.71     42.05 o 
  23   3   4     4243.05     4068.37    142.69 o 
  25   3   4     1678.31     1699.30    133.91 o 
 -24   4   4       95.59       48.80     46.37 o 
 -22   4   4      213.63      257.03     50.88 o 
 -20   4   4     1507.73     1446.18     75.28 o 
 -18   4   4       63.66       30.70     37.13 o 
 -16   4   4       61.05       44.10     27.64 o 
 -14   4   4      713.58      721.71     78.68 o 
 -12   4   4     4019.08     3790.11     90.67 o 
 -10   4   4      775.13      754.83     45.65 o 
  -8   4   4     4345.17     4192.00     87.98 o 
  -6   4   4     1460.01     1513.16     39.82 o 
  -4   4   4     1471.15     1371.93     44.02 o 
  -2   4   4      369.79      446.60     24.61 o 
   0   4   4     2132.36     2131.15     44.24 o 
   2   4   4      343.10      410.21     30.50 o 
   4   4   4        1.38       -7.34     24.00 o 
   6   4   4     9426.89    10017.36    182.63 o 
   8   4   4      531.05      540.88     48.99 o 
  10   4   4     1132.50     1081.44     66.81 o 
  12   4   4      291.85      356.83     50.10 o 
  14   4   4      806.13      802.82     66.70 o 
  16   4   4     1225.01     1132.79     63.15 o 
  18   4   4      408.61      431.69     54.02 o 
  20   4   4       15.82      -33.93     35.60 o 
  22   4   4      827.32      860.58     73.76 o 
  24   4   4      141.26      193.75     58.98 o 
 -23   5   4       20.90       55.61     54.80 o 
 -21   5   4       23.67        8.76     41.45 o 
 -19   5   4     1638.44     1502.16     74.60 o 
 -17   5   4      304.95      239.05     46.78 o 
 -15   5   4      187.67      171.03     35.39 o 
 -13   5   4        0.24      -25.31     25.31 o 
 -11   5   4     1051.25      939.18     42.18 o 
  -9   5   4     2567.04     2603.53     72.47 o 
  -7   5   4      799.41      916.75     36.74 o 
  -5   5   4      553.69      508.40     24.73 o 
  -3   5   4     3622.36     3795.59     76.23 o 
  -1   5   4    12195.04    12425.55    174.53 o 
   1   5   4     4482.70     5347.22     99.69 o 
   3   5   4       14.55        5.43     18.03 o 
   5   5   4      924.51      684.09     46.85 o 
   7   5   4      703.67      830.58     71.92 o 
   9   5   4     1272.97     1385.00     76.06 o 
  11   5   4      514.99      502.85     57.67 o 
  13   5   4     5761.55     5622.30    201.59 o 
  15   5   4      926.90      825.47    134.30 o 
  17   5   4      316.75      265.51    129.03 o 
  19   5   4      250.08      252.71     47.05 o 
  21   5   4     1926.88     1959.09     95.24 o 
  23   5   4     1042.23     1133.86     84.07 o 
 -22   6   4      367.36      357.08     63.71 o 
 -20   6   4      591.02      633.46     67.53 o 
 -18   6   4      799.14      881.99     66.57 o 
 -16   6   4     7711.91     7850.83    159.23 o 
 -14   6   4     3707.04     3770.21    100.37 o 
 -12   6   4     4396.00     4219.67    101.42 o 
 -10   6   4     1389.66     1273.34     48.74 o 
  -8   6   4      270.59      197.14     26.16 o 
  -6   6   4     7585.18     7543.91    132.69 o 
  -4   6   4     2437.90     2523.76     61.12 o 
  -2   6   4      200.16      254.97     28.98 o 
   0   6   4     1253.20     1331.46     41.78 o 
   2   6   4      689.48     1046.51     39.67 o 
   4   6   4       88.34      123.03     18.21 o 
   6   6   4     1510.87     1566.15     68.77 o 
   8   6   4     4226.05     3894.71    112.22 o 
  10   6   4     1759.23     1794.21    108.54 o 
  12   6   4        0.06      -83.88     86.51 o 
  14   6   4     1124.17     1062.21     85.60 o 
  16   6   4      156.29      232.39     81.37 o 
  18   6   4      772.46     1034.48    166.14 o 
  20   6   4     4546.36     4716.78    278.10 o 
  22   6   4      325.60      315.52     54.56 o 
 -21   7   4      181.32      272.36     58.85 o 
 -19   7   4      198.73      269.96     68.94 o 
 -17   7   4      797.20      882.49     70.07 o 
 -15   7   4        1.32      -31.21     33.92 o 
 -13   7   4      588.43      586.85     42.39 o 
 -11   7   4        0.49       34.64     25.01 o 
  -9   7   4      194.54      149.96     28.92 o 
  -7   7   4     1413.82     1368.27     63.49 o 
  -5   7   4     1354.14     1326.80     64.89 o 
  -3   7   4       33.86       11.23     22.17 o 
  -1   7   4      876.08      919.10     43.15 o 
   1   7   4        1.70      -10.37     23.39 o 
   3   7   4       13.48       33.57     20.07 o 
   5   7   4       15.14       -7.47     18.43 o 
   7   7   4      125.27      195.41     22.42 o 
   9   7   4      405.34      475.41     52.90 o 
  11   7   4     3494.79     3394.83    116.49 o 
  13   7   4     2707.56     2675.46    108.87 o 
  15   7   4        9.21       26.95     50.19 o 
  17   7   4      700.64      580.69    106.68 o 
  19   7   4      629.48      546.91    115.92 o 
  21   7   4      568.82      574.15    276.07 o 
 -20   8   4      429.46      506.07     86.75 o 
 -18   8   4      469.66      527.52     95.41 o 
 -16   8   4     5595.13     5727.34    159.21 o 
 -14   8   4     6553.05     6646.84    146.35 o 
 -12   8   4      107.03      130.27     40.29 o 
 -10   8   4      118.79       62.76     34.85 o 
  -8   8   4     2705.20     2638.32    102.95 o 
  -6   8   4     5243.80     4722.71    223.19 o 
  -4   8   4      101.43      117.06     36.77 o 
  -2   8   4     1255.68     1178.01     50.81 o 
   0   8   4     2126.09     2088.63     82.80 o 
   2   8   4     1394.33     1305.09    112.55 o 
   4   8   4     2108.61     2140.24     87.18 o 
   6   8   4      152.10      128.89     36.35 o 
   8   8   4      826.42      833.15     46.40 o 
  10   8   4     8278.81     7890.41    187.77 o 
  12   8   4     1019.03      903.11     73.50 o 
  14   8   4      306.98      299.70     56.75 o 
  16   8   4      335.18      215.92     68.65 o 
  18   8   4     2575.89     2680.94    218.38 o 
  20   8   4      127.11      -23.47     82.59 o 
 -17   9   4      351.95      448.81     69.86 o 
 -15   9   4      405.23      456.37     73.68 o 
 -13   9   4      432.99      543.87     60.38 o 
 -11   9   4      113.38      172.43     57.31 o 
  -9   9   4      531.73      647.93     62.71 o 
  -7   9   4       87.61      102.21     60.79 o 
  -5   9   4     2711.59     2543.54    101.52 o 
  -3   9   4     2194.41     2336.42    118.23 o 
  -1   9   4      401.53      393.86     75.94 o 
   1   9   4      598.58      616.05     76.16 o 
   3   9   4      371.14      370.14     48.88 o 
   5   9   4      244.62      208.89     42.66 o 
   7   9   4      365.73      434.45     45.30 o 
   9   9   4      255.30      220.61     38.10 o 
  11   9   4      117.10       97.06     57.98 o 
  13   9   4     1911.15     1761.23    173.66 o 
  15   9   4      988.00      985.22     96.77 o 
  17   9   4      153.27      132.21    127.91 o 
 -16  10   4      178.70      155.09     59.06 o 
 -14  10   4        0.13      -45.97     45.97 o 
 -12  10   4      293.21      401.21     62.91 o 
 -10  10   4     2260.54     2251.72    108.45 o 
  -8  10   4     3607.17     3727.22    135.81 o 
  -6  10   4     2736.46     2863.86    141.36 o 
  -4  10   4     1786.92     1691.41    109.28 o 
  -2  10   4        7.95       20.61     45.25 o 
   0  10   4     1167.90     1118.12     89.72 o 
   2  10   4       37.85        5.77     40.82 o 
   4  10   4        1.99      -59.23     70.40 o 
   6  10   4      874.62      738.23     68.75 o 
   8  10   4     1324.59     1319.87    108.82 o 
  10  10   4       38.31       35.76     33.97 o 
  12  10   4      609.92      635.21     53.32 o 
  14  10   4      471.44      553.95     57.95 o 
  16  10   4      230.68      290.47     96.97 o 
 -13  11   4        7.49       33.38     52.34 o 
 -11  11   4       42.15       30.48     54.10 o 
  -9  11   4     1123.43     1195.13    103.42 o 
  -7  11   4      704.91      683.18     88.25 o 
  -5  11   4     1603.36     1498.24    112.19 o 
  -3  11   4      177.81      140.61     55.60 o 
  -1  11   4     2234.21     2224.56    129.12 o 
   1  11   4     1012.78      971.13     91.68 o 
   3  11   4        8.47        4.24     44.26 o 
   5  11   4       16.23       -9.75     91.75 o 
   7  11   4       24.39       32.01     44.06 o 
   9  11   4      439.49      485.89     61.08 o 
  11  11   4      334.41      319.47     51.11 o 
  13  11   4      109.12      172.79     47.02 o 
 -10  12   4     1137.75     1309.11    115.74 o 
  -8  12   4       82.89      137.16     86.50 o 
  -6  12   4      244.28      196.25     65.89 o 
  -4  12   4      213.28      166.11     65.24 o 
  -2  12   4       35.30       86.22     57.28 o 
   0  12   4      270.31      147.14     61.52 o 
   2  12   4      191.61       83.05     57.10 o 
   4  12   4        2.30       -6.12     47.04 o 
   6  12   4      101.77      133.47     60.40 o 
   8  12   4       56.91       65.07     53.71 o 
  10  12   4        9.31      -57.37     57.37 o 
  -1  13   4      446.50      420.63     84.50 o 
   1  13   4      163.79      159.53     67.98 o 
 -25   1   5      246.20      303.75     64.34 o 
 -23   1   5      529.13      514.96     60.89 o 
 -21   1   5       34.03       53.51     41.76 o 
 -19   1   5      786.89      872.20     74.79 o 
 -17   1   5      357.91      493.53     47.37 o 
 -15   1   5    22831.43    22416.89    329.13 o 
 -13   1   5     2932.52     2861.80     73.40 o 
 -11   1   5      145.94      201.51     21.16 o 
  -9   1   5     3617.70     3703.54     62.53 o 
  -7   1   5    38274.70    39209.53    381.85 o 
  -5   1   5        7.50       10.77     15.61 o 
  -3   1   5     1424.21     1675.85     37.52 o 
  -1   1   5     1332.29     1412.27     28.21 o 
   1   1   5     2368.67     2490.56     49.32 o 
   3   1   5    30309.78    31005.88    380.08 o 
   5   1   5       71.67      140.60     17.28 o 
   7   1   5    14833.24    16261.41    179.88 o 
   9   1   5    13601.36    13895.49    160.98 o 
  11   1   5        0.56        7.98     15.93 o 
  13   1   5      814.38      767.19     40.27 o 
  15   1   5        8.75      -15.39     23.49 o 
  17   1   5     5351.81     5298.04    120.03 o 
  19   1   5     5950.31     5947.81    125.31 o 
  21   1   5      609.44      669.17     52.31 o 
  23   1   5      429.77      368.52     50.16 o 
  25   1   5      135.02      165.10     52.08 o 
 -24   2   5      161.27      162.00     49.96 o 
 -22   2   5      740.32      741.46     68.14 o 
 -20   2   5      105.81       64.54     54.18 o 
 -18   2   5        0.24      -17.01     32.74 o 
 -16   2   5     2889.68     2874.16     89.70 o 
 -14   2   5      291.75      285.92     25.25 o 
 -12   2   5    17339.35    16022.38    194.98 o 
 -10   2   5    44412.43    44496.04    467.71 o 
  -8   2   5     1868.15     1627.36     52.90 o 
  -6   2   5     1424.56     1625.07     38.36 o 
  -4   2   5     3367.98     3424.68     54.96 o 
  -2   2   5    13247.76    13450.55    154.24 o 
   0   2   5     1489.00     1457.74     36.14 o 
   2   2   5    79082.88    83828.27    903.18 o 
   4   2   5     6823.05     7277.42    107.23 o 
   6   2   5      543.61      531.23     28.72 o 
   8   2   5     1180.32      990.79     40.11 o 
  10   2   5     2826.53     2758.96     50.70 o 
  12   2   5      598.32      695.67     34.68 o 
  14   2   5       16.51       -2.06     17.59 o 
  16   2   5      563.03      420.83     45.53 o 
  18   2   5        4.17      -30.11     39.81 o 
  20   2   5       69.10       42.62     34.46 o 
  22   2   5     3372.90     3371.69    109.39 o 
  24   2   5     3128.89     3511.50    138.23 o 
 -25   3   5      555.71      676.82     84.43 o 
 -23   3   5       38.79        0.59     46.54 o 
 -21   3   5      145.81      152.57     44.79 o 
 -19   3   5       62.15       78.35     36.98 o 
 -17   3   5      742.51      744.55     53.81 o 
 -15   3   5     1316.67     1291.15     54.78 o 
 -13   3   5     1055.25     1099.44     58.13 o 
 -11   3   5     1625.83     1827.72     62.97 o 
  -9   3   5     5003.92     5184.72     88.73 o 
  -7   3   5     2826.56     3006.78     63.45 o 
  -5   3   5    24237.67    26887.47    311.14 o 
  -3   3   5     1415.35     1472.48     36.40 o 
  -1   3   5     3470.94     3845.74     73.82 o 
   1   3   5    15183.64    15997.51    217.92 o 
   3   3   5     3915.69     3668.94     63.94 o 
   5   3   5      631.51      649.09     46.25 o 
   7   3   5     2238.42     2709.59     93.56 o 
   9   3   5     8076.80     8158.62    181.67 o 
  11   3   5     2714.97     2714.60     98.21 o 
  13   3   5       60.00       98.71     24.07 o 
  15   3   5      407.44      417.20     32.28 o 
  17   3   5      150.82      132.21     30.45 o 
  19   3   5      458.35      502.44     80.36 o 
  21   3   5      272.54      330.82     54.94 o 
  23   3   5        3.52       -2.57     48.40 o 
  25   3   5       20.68        4.88     85.97 o 
 -24   4   5      656.16      799.97     82.69 o 
 -22   4   5      643.95      597.96     62.39 o 
 -20   4   5      710.31      682.41     59.59 o 
 -18   4   5      123.97      102.26     42.04 o 
 -16   4   5       77.70       61.10     30.46 o 
 -14   4   5      695.97      725.13     48.55 o 
 -12   4   5     4313.11     4362.37    101.59 o 
 -10   4   5     3446.47     2934.99     78.10 o 
  -8   4   5     3082.73     3191.31     80.99 o 
  -6   4   5     2704.86     2875.00     61.74 o 
  -4   4   5     2218.32     2180.31     49.90 o 
  -2   4   5    17235.73    17130.44    208.94 o 
   0   4   5    29576.16    31227.95    359.32 o 
   2   4   5     8366.19     9800.03    134.93 o 
   4   4   5     4776.55     5022.14     80.66 o 
   6   4   5       43.66       31.27     28.01 o 
   8   4   5     3331.61     3381.52    109.21 o 
  10   4   5     3780.97     3547.80    116.38 o 
  12   4   5     1154.89     1067.51    103.66 o 
  14   4   5      454.28      496.79     57.30 o 
  16   4   5     3021.61     2727.38     95.02 o 
  18   4   5        2.46       31.46     35.43 o 
  20   4   5      566.50      656.35     72.66 o 
  22   4   5     3038.67     3120.10    122.52 o 
  24   4   5     3034.06     3160.22    242.50 o 
 -23   5   5       10.38       -3.61     55.59 o 
 -21   5   5      667.78      737.44     63.36 o 
 -19   5   5      144.35       62.88     39.86 o 
 -17   5   5      333.31      357.28     51.43 o 
 -15   5   5      759.98      693.45     51.96 o 
 -13   5   5     1727.18     1642.89     66.19 o 
 -11   5   5     1938.25     2029.39    124.20 o 
  -9   5   5     2556.52     2433.92     72.13 o 
  -7   5   5     1251.37     1167.82     46.94 o 
  -5   5   5     7698.32     7535.17    114.65 o 
  -3   5   5      296.43      293.33     30.58 o 
  -1   5   5     1276.00     1801.04     70.26 o 
   1   5   5    14277.73    16409.59    209.66 o 
   3   5   5    21518.64    23164.77    285.84 o 
   5   5   5     7442.25     8082.24    133.59 o 
   7   5   5      285.39      255.72     37.95 o 
   9   5   5        3.14       88.47     53.33 o 
  11   5   5      271.79      317.72     63.78 o 
  13   5   5      325.06      273.19     67.66 o 
  15   5   5      555.46      724.83    110.70 o 
  17   5   5      647.11      689.37     99.68 o 
  19   5   5      308.07      268.28     46.00 o 
  21   5   5     1696.34     1917.68     94.19 o 
  23   5   5       35.62       -3.15     46.28 o 
 -22   6   5      179.29       99.18     54.33 o 
 -20   6   5      639.15      550.77     84.12 o 
 -18   6   5      707.45      759.26     66.74 o 
 -16   6   5      826.48      762.09     56.87 o 
 -14   6   5       84.60       19.94     32.66 o 
 -12   6   5       91.07       91.67     31.81 o 
 -10   6   5      239.40      243.57     28.98 o 
  -8   6   5        8.76       -6.04     20.95 o 
  -6   6   5     2526.67     2387.33     70.33 o 
  -4   6   5       77.82       77.49     22.60 o 
  -2   6   5     2514.40     2677.14     65.46 o 
   0   6   5        3.63      -19.80     19.80 o 
   2   6   5      100.65       92.44     21.79 o 
   4   6   5        7.41       18.34     18.27 o 
   6   6   5      444.13      508.67     35.77 o 
   8   6   5        0.12       -6.65     33.33 o 
  10   6   5     1624.15     1492.10     75.74 o 
  12   6   5      569.36      567.92     66.65 o 
  14   6   5     7342.93     7181.33    204.65 o 
  16   6   5       12.89       34.27     81.07 o 
  18   6   5     1383.02     1472.81    137.87 o 
  20   6   5       77.21       64.22    148.34 o 
  22   6   5      558.05      660.53     65.15 o 
 -21   7   5       51.04       66.24     51.76 o 
 -19   7   5      482.93      495.38     74.97 o 
 -17   7   5     2287.04     2397.68     91.97 o 
 -15   7   5     6378.01     6679.72    161.71 o 
 -13   7   5       27.07        7.96     30.52 o 
 -11   7   5     1980.84     1916.88     63.71 o 
  -9   7   5      819.59      850.28     44.13 o 
  -7   7   5    13704.01    12912.23    229.56 o 
  -5   7   5     3613.20     3494.03     95.59 o 
  -3   7   5       23.03        2.62     22.38 o 
  -1   7   5      237.31      210.75     31.67 o 
   1   7   5      129.27      178.88     30.89 o 
   3   7   5     1998.11     1914.72     68.36 o 
   5   7   5      733.93      785.49     38.24 o 
   7   7   5      197.59      180.02     22.95 o 
   9   7   5      984.02      840.15     63.60 o 
  11   7   5     1895.94     1850.73    104.44 o 
  13   7   5      487.08      562.04     62.54 o 
  15   7   5        1.09      -45.18     64.27 o 
  17   7   5     1716.58     1616.52    145.39 o 
  19   7   5     3767.35     3856.87    370.95 o 
  21   7   5      511.64      433.43    117.93 o 
 -20   8   5      283.84      182.89    130.61 o 
 -18   8   5       16.93       17.02     56.69 o 
 -16   8   5      107.25       94.31     51.77 o 
 -14   8   5      508.38      428.04     54.29 o 
 -12   8   5     1258.49     1307.98     71.61 o 
 -10   8   5     2988.80     3102.02    102.77 o 
  -8   8   5      359.63      407.12     51.97 o 
  -6   8   5        3.67      -30.99     30.99 o 
  -4   8   5     4059.28     3917.23    120.26 o 
  -2   8   5     1734.96     1634.19     72.92 o 
   0   8   5     2090.03     2311.75    105.73 o 
   2   8   5     6335.36     6334.44    157.21 o 
   4   8   5      928.44      925.00     68.10 o 
   6   8   5       44.15       39.39     28.13 o 
   8   8   5      275.76      257.78     34.03 o 
  10   8   5      172.55      119.23     57.49 o 
  12   8   5       31.85      -18.21     40.81 o 
  14   8   5       26.64       21.08     58.96 o 
  16   8   5      231.68       35.68     86.13 o 
  18   8   5        6.13      -80.68     84.87 o 
  20   8   5       30.80      186.31    140.23 o 
 -17   9   5      609.33      765.85     82.70 o 
 -15   9   5     1166.86     1258.15     92.93 o 
 -13   9   5      397.19      454.76     56.53 o 
 -11   9   5       69.94      122.00     47.44 o 
  -9   9   5     2911.67     2603.62    111.38 o 
  -7   9   5      612.97      638.67     60.78 o 
  -5   9   5    11993.73    12228.59    258.85 o 
  -3   9   5       48.39       36.24     43.21 o 
  -1   9   5     4749.36     5000.17    176.75 o 
   1   9   5     2616.68     2694.13    115.06 o 
   3   9   5      363.94      320.01     46.92 o 
   5   9   5       32.72       -1.46     31.10 o 
   7   9   5      469.17      454.39     46.76 o 
   9   9   5     2899.30     2958.61    121.88 o 
  11   9   5      317.66      295.62    120.86 o 
  13   9   5      372.72      298.15     70.06 o 
  15   9   5        1.81       28.02     61.43 o 
  17   9   5        4.59       27.65     64.22 o 
 -16  10   5        0.27      -18.83     50.35 o 
 -14  10   5       77.39       12.21     55.51 o 
 -12  10   5     1473.88     1446.19     94.76 o 
 -10  10   5       13.58      -55.96     56.45 o 
  -8  10   5      778.42      731.86     69.68 o 
  -6  10   5        2.19       32.51     49.21 o 
  -4  10   5     2228.23     2429.96    131.26 o 
  -2  10   5     3436.65     3400.98    151.42 o 
   0  10   5     4402.44     4469.13    173.83 o 
   2  10   5      964.55      929.32     83.89 o 
   4  10   5      907.74      710.41     63.10 o 
   6  10   5      883.77      799.07     66.46 o 
   8  10   5      389.70      509.52     70.56 o 
  10  10   5      193.14      129.75     38.53 o 
  12  10   5       18.94        9.45     33.06 o 
  14  10   5      320.66      420.56    102.20 o 
  16  10   5       26.54       99.18     85.39 o 
 -13  11   5       49.23       35.84     66.22 o 
 -11  11   5        2.39        7.92     55.20 o 
  -9  11   5      231.39      224.46     83.87 o 
  -7  11   5      119.42      144.69     59.40 o 
  -5  11   5      211.93      235.89     65.04 o 
  -3  11   5      750.18      778.50    119.03 o 
  -1  11   5     1214.16     1165.45     99.60 o 
   1  11   5     1090.99     1036.23     93.93 o 
   3  11   5      660.78      749.36     82.27 o 
   5  11   5       47.14       42.53     47.99 o 
   7  11   5       48.67       29.74     39.89 o 
   9  11   5      445.34      511.35     55.89 o 
  11  11   5      116.46      125.66     44.13 o 
  13  11   5       94.27       24.03     37.24 o 
  -8  12   5       63.68       28.96     54.84 o 
  -6  12   5      308.30      324.29     86.80 o 
  -4  12   5      102.54      166.19     66.58 o 
  -2  12   5      494.64      491.49    115.63 o 
   0  12   5     1800.94     1967.55    129.90 o 
   2  12   5        9.01      -51.08     51.08 o 
   4  12   5      143.15      208.82     83.05 o 
   6  12   5        7.18       -6.48     51.62 o 
   8  12   5     1063.95     1190.79    230.88 o 
 -24   0   6       26.18      -34.93     69.20 o 
 -22   0   6     1442.20     1269.84    124.49 o 
 -20   0   6      121.82      129.09    146.59 o 
 -18   0   6      322.80      375.09     78.89 o 
 -16   0   6     1692.96     1954.36     90.98 o 
 -14   0   6    11421.20    11438.79    204.14 o 
 -12   0   6      415.26      282.50     34.56 o 
 -10   0   6       41.20       29.26     26.15 o 
  -8   0   6     1723.87     1719.53     63.26 o 
  -6   0   6     5322.72     5182.25     94.82 o 
  -4   0   6     2116.23     1746.30     47.91 o 
  -2   0   6    10851.90    10029.26    145.87 o 
   0   0   6    16076.95    15905.44    236.31 o 
   2   0   6     4627.65     4617.15    106.01 o 
   4   0   6    14324.04    14033.40    210.13 o 
   6   0   6     1215.25      993.58     49.05 o 
   8   0   6     3761.62     4142.78    106.31 o 
  10   0   6     6696.25     6364.42    147.54 o 
  12   0   6     4623.73     5061.43    132.53 o 
  14   0   6     3827.61     3255.57    110.90 o 
  16   0   6      218.23      219.41     45.42 o 
  18   0   6     2402.66     2756.38    115.33 o 
  20   0   6     2052.56     2227.82    113.95 o 
  22   0   6     1975.31     2052.69    137.59 o 
  24   0   6      699.73      830.83     93.38 o 
 -25   1   6      408.19      340.01     65.90 o 
 -23   1   6       46.64       30.82     48.83 o 
 -21   1   6      265.68      170.65     44.07 o 
 -19   1   6      866.06      847.46     87.80 o 
 -17   1   6     2308.59     2077.00     71.45 o 
 -15   1   6      458.80      349.25     48.57 o 
 -13   1   6     2189.93     2325.81     54.78 o 
 -11   1   6     1060.49     1080.84     36.69 o 
  -9   1   6      822.24      713.47     29.73 o 
  -7   1   6      210.33      153.63     18.04 o 
  -5   1   6     4280.80     4673.89     63.13 o 
  -3   1   6      180.84      274.37     23.25 o 
  -1   1   6     3448.29     3249.72     45.35 o 
   1   1   6      420.52      453.88     25.04 o 
   3   1   6      246.14      227.15     22.45 o 
   5   1   6      352.37      374.92     22.97 o 
   7   1   6    20014.32    21180.85    230.56 o 
   9   1   6     6531.42     7060.29     91.42 o 
  11   1   6     2975.41     3057.88     60.97 o 
  13   1   6     1583.83     1586.01     48.32 o 
  15   1   6       45.83       26.32     33.02 o 
  17   1   6       77.98      108.15     30.20 o 
  19   1   6      860.04      802.08     52.17 o 
  21   1   6      778.10      792.14     57.07 o 
  23   1   6        0.93       42.25     39.05 o 
  25   1   6       51.35       10.68     45.41 o 
 -24   2   6      123.05       82.04     49.07 o 
 -22   2   6       46.23        3.06     40.39 o 
 -20   2   6       75.15       78.05     43.03 o 
 -18   2   6      103.06       76.43     39.79 o 
 -16   2   6     1768.82     1885.39     90.03 o 
 -14   2   6     5849.92     5555.25     96.04 o 
 -12   2   6      643.73      615.70     32.85 o 
 -10   2   6     7013.46     7060.68    105.44 o 
  -8   2   6     4330.44     4499.67     82.54 o 
  -6   2   6    14432.37    14819.19    175.99 o 
  -4   2   6     7014.09     7138.73     85.40 o 
  -2   2   6     6830.85     6737.80     92.50 o 
   0   2   6     2382.26     2676.35     50.98 o 
   2   2   6     4728.92     5183.50    100.34 o 
   4   2   6    23495.77    23223.20    293.98 o 
   6   2   6     4560.17     5097.38    124.55 o 
   8   2   6    10300.19    10675.99    165.59 o 
  10   2   6       23.54       33.31     16.07 o 
  12   2   6      336.02      301.81     21.54 o 
  14   2   6     3887.45     3747.82     72.62 o 
  16   2   6      969.97     1004.60     47.90 o 
  18   2   6     2702.76     2805.72     87.14 o 
  20   2   6      165.65      148.21     42.86 o 
  22   2   6      256.75      298.10     49.24 o 
  24   2   6      770.22      699.93     77.79 o 
 -23   3   6      736.81      776.61     79.41 o 
 -21   3   6      678.03      665.33     62.40 o 
 -19   3   6     3876.92     3561.55    113.77 o 
 -17   3   6      114.00       76.66     39.98 o 
 -15   3   6     2761.68     2502.19     88.58 o 
 -13   3   6     2903.79     2838.50     80.04 o 
 -11   3   6    14382.55    13756.48    188.26 o 
  -9   3   6     8976.98     8768.88    132.17 o 
  -7   3   6       67.96       30.90     18.27 o 
  -5   3   6     3396.03     3663.48     66.85 o 
  -3   3   6     2355.58     2106.04     45.36 o 
  -1   3   6     8380.94     8155.50    107.94 o 
   1   3   6    31703.05    33715.25    425.90 o 
   3   3   6     6920.81     6882.80    118.32 o 
   5   3   6      631.15      722.23     41.09 o 
   7   3   6      136.08      100.52     38.28 o 
   9   3   6     5777.83     4886.19    167.21 o 
  11   3   6     7394.51     7090.07    213.69 o 
  13   3   6      249.87      283.34     20.77 o 
  15   3   6       81.79       50.92     26.49 o 
  17   3   6     2685.60     2595.20     78.52 o 
  19   3   6      166.62      108.33     43.29 o 
  21   3   6      163.24      139.88     48.05 o 
  23   3   6     2481.00     2357.13    113.30 o 
 -24   4   6      584.98      695.90    102.43 o 
 -22   4   6      384.60      414.81     57.92 o 
 -20   4   6        2.17        4.80     41.18 o 
 -18   4   6      404.40      284.61     45.55 o 
 -16   4   6      117.76      100.45     32.03 o 
 -14   4   6     1390.38     1304.88     62.39 o 
 -12   4   6     2103.53     2067.82     72.47 o 
 -10   4   6      864.95      939.58     39.85 o 
  -8   4   6     1018.53      954.04     38.62 o 
  -6   4   6     1885.10     2371.40     57.76 o 
  -4   4   6        9.00        1.69     17.19 o 
  -2   4   6     7192.21     8087.24    109.10 o 
   0   4   6    13547.86    13445.50    175.39 o 
   2   4   6      247.42      312.04     25.46 o 
   4   4   6    35119.93    38109.55    435.67 o 
   6   4   6     2696.56     2656.15     84.60 o 
   8   4   6      733.55      768.15     57.10 o 
  10   4   6      283.99      193.57     43.33 o 
  12   4   6      168.21      194.13     44.93 o 
  14   4   6       25.53       21.20     52.38 o 
  16   4   6      489.05      449.99     46.83 o 
  18   4   6     1203.49     1212.39     69.22 o 
  20   4   6        3.23       -7.19     40.82 o 
  22   4   6      146.34      139.41     50.79 o 
  24   4   6       21.92        7.52     57.94 o 
 -23   5   6      185.00      253.71     56.11 o 
 -21   5   6      971.58      975.70     70.72 o 
 -19   5   6      143.28      193.47     45.36 o 
 -17   5   6      523.19      738.79     83.11 o 
 -15   5   6     1439.85     1402.40     68.10 o 
 -13   5   6        1.51       23.59     28.90 o 
 -11   5   6     4951.08     4929.55    111.92 o 
  -9   5   6      783.99      857.22     47.10 o 
  -7   5   6      133.24      156.69     26.21 o 
  -5   5   6        2.50        0.36     19.01 o 
  -3   5   6     2075.82     2189.56     54.46 o 
  -1   5   6     3908.67     3592.85     70.14 o 
   1   5   6      806.24      765.93     46.93 o 
   3   5   6     2325.62     2538.75     60.71 o 
   5   5   6      285.47      268.16     26.47 o 
   7   5   6     3774.51     3359.93    100.50 o 
   9   5   6     1887.50     1602.84     83.88 o 
  11   5   6     1945.89     2007.00     96.64 o 
  13   5   6     2924.66     2723.60    176.11 o 
  15   5   6      631.10      764.45    148.28 o 
  17   5   6       86.93      179.26     75.47 o 
  19   5   6     1706.33     1650.26     80.96 o 
  21   5   6      245.47      258.27     71.50 o 
  23   5   6      951.25     1041.30    117.93 o 
 -22   6   6      816.56      710.98    107.60 o 
 -20   6   6      137.39      155.99     50.73 o 
 -18   6   6     1188.98     1039.04    100.48 o 
 -16   6   6      732.16      763.01     71.46 o 
 -14   6   6     3958.51     3870.41    107.26 o 
 -12   6   6      146.52      241.18     37.51 o 
 -10   6   6       30.04       20.34     23.16 o 
  -8   6   6     1352.56     1227.62     67.24 o 
  -6   6   6     3010.79     2749.21     69.44 o 
  -4   6   6     6849.44     6790.96    119.64 o 
  -2   6   6     1612.92     1570.67     58.62 o 
   0   6   6      894.36     1024.17     49.37 o 
   2   6   6     2504.87     2332.51     77.47 o 
   4   6   6     7604.87     7482.03    194.35 o 
   6   6   6      975.60      955.85     47.85 o 
   8   6   6       96.06       91.05     36.26 o 
  10   6   6      357.21      468.74     73.10 o 
  12   6   6      335.81      407.00     62.58 o 
  14   6   6     1677.13     1704.01    102.49 o 
  16   6   6      409.51      310.41    103.80 o 
  18   6   6      453.78      350.13     91.40 o 
  20   6   6     1407.76     1370.19    143.92 o 
  22   6   6      185.67      153.36     49.01 o 
 -21   7   6      402.82      547.70     72.12 o 
 -19   7   6       44.56        5.73     45.40 o 
 -17   7   6      859.70      861.68     64.53 o 
 -15   7   6        9.08       25.57     42.66 o 
 -13   7   6       16.08      -12.93     34.03 o 
 -11   7   6     1138.36     1157.42     60.41 o 
  -9   7   6     2720.45     2650.25     87.41 o 
  -7   7   6     1722.49     1548.73     79.02 o 
  -5   7   6     2230.24     2289.17     70.38 o 
  -3   7   6     1131.55     1163.32     52.20 o 
  -1   7   6       41.84       53.09     23.83 o 
   1   7   6     1586.98     1569.70     63.53 o 
   3   7   6     2625.18     2833.69     79.73 o 
   5   7   6     2692.03     2720.54     68.67 o 
   7   7   6       12.26       -3.67     18.91 o 
   9   7   6      218.60      166.21     43.91 o 
  11   7   6      386.97      434.97     57.41 o 
  13   7   6     1612.22     1643.78    115.94 o 
  15   7   6       38.44       12.41     50.00 o 
  17   7   6      677.18      587.67    125.79 o 
  19   7   6     1111.01     1429.35    148.20 o 
  21   7   6       28.99      176.02     95.24 o 
 -20   8   6      978.80     1205.69    144.71 o 
 -18   8   6       17.49       23.02     57.34 o 
 -16   8   6      652.49      692.62     65.78 o 
 -14   8   6      753.29      789.48     73.75 o 
 -12   8   6      357.98      408.68     51.29 o 
 -10   8   6      278.22      252.41     51.03 o 
  -8   8   6      150.38      146.46     44.39 o 
  -6   8   6     5497.40     5188.48    223.26 o 
  -4   8   6     1182.73     1201.73     69.31 o 
  -2   8   6       13.37      -13.48     28.74 o 
   0   8   6     2129.20     2141.26     87.88 o 
   2   8   6      522.38      563.11     52.11 o 
   4   8   6     5213.70     5381.20    130.95 o 
   6   8   6      113.40      136.42     31.71 o 
   8   8   6     1875.49     1875.17     56.41 o 
  10   8   6     1887.01     1979.83     95.43 o 
  12   8   6       10.37        6.73     42.21 o 
  14   8   6     2692.89     2774.98    119.92 o 
  16   8   6      124.07      151.52     67.52 o 
  18   8   6        0.32      -11.27     62.77 o 
 -17   9   6       46.00       47.76     55.79 o 
 -15   9   6        0.37      -13.16     49.15 o 
 -13   9   6     1042.59     1113.66     74.40 o 
 -11   9   6        9.07      -37.65     37.65 o 
  -9   9   6      286.93      368.68     56.32 o 
  -7   9   6     2616.42     2523.43    124.11 o 
  -5   9   6     3043.04     2784.81    271.25 o 
  -3   9   6     7857.65     7600.26    237.56 o 
  -1   9   6     4417.73     4136.64    160.96 o 
   1   9   6     1757.21     1772.33     85.44 o 
   3   9   6      551.37      580.18    142.93 o 
   5   9   6      393.36      471.48     54.59 o 
   7   9   6     1971.82     1909.23     80.85 o 
   9   9   6     1758.50     1571.97     73.81 o 
  11   9   6      558.99      608.60     88.95 o 
  13   9   6        4.52       12.69     71.84 o 
  15   9   6       17.62       18.91     61.93 o 
  17   9   6       47.72       74.54     96.12 o 
 -16  10   6      534.57      581.65     79.59 o 
 -14  10   6       86.96       63.41     51.49 o 
 -12  10   6      169.36      144.40     55.47 o 
 -10  10   6        7.32      -39.12     39.12 o 
  -8  10   6      305.91      324.51    139.99 o 
  -6  10   6      961.85     1140.37     96.67 o 
  -4  10   6        4.30      -65.16     73.40 o 
  -2  10   6     7538.51     7389.11    235.74 o 
   0  10   6     5315.76     4864.31    191.71 o 
   2  10   6      350.58      328.07     52.13 o 
   4  10   6       85.64      107.59     42.24 o 
   6  10   6      113.77      117.05     44.85 o 
   8  10   6      436.69      525.11     53.05 o 
  10  10   6     1135.95     1028.58     64.46 o 
  12  10   6       80.59       82.48     33.93 o 
  14  10   6       47.74       74.46     66.80 o 
 -13  11   6       82.77       86.36     86.81 o 
 -11  11   6     1386.58     1542.01    121.97 o 
  -9  11   6      893.34     1045.66    103.28 o 
  -7  11   6      238.53      304.13     70.10 o 
  -5  11   6        1.02       18.41     64.25 o 
  -3  11   6      938.72      808.28     90.17 o 
  -1  11   6     1963.00     1862.35    121.10 o 
   1  11   6     1616.22     1468.32    109.15 o 
   3  11   6        6.53       18.62     52.69 o 
   5  11   6     1006.28      943.15     91.77 o 
   7  11   6      603.89      638.78     69.88 o 
   9  11   6      749.95      938.17     69.39 o 
  11  11   6      717.86      700.98     85.89 o 
  -8  12   6        2.92      102.95     62.51 o 
  -6  12   6      520.52      736.17    127.40 o 
  -4  12   6     3966.92     3877.75    183.26 o 
  -2  12   6     1686.42     1787.85    441.79 o 
   0  12   6      616.86      611.84     91.10 o 
   2  12   6      310.94      221.32     92.56 o 
   4  12   6      424.35      587.95     82.70 o 
   6  12   6      332.50      409.98     75.60 o 
   8  12   6     1047.77      944.58     94.76 o 
 -25   1   7      444.51      391.64     70.03 o 
 -23   1   7      450.35      394.87     66.49 o 
 -21   1   7     2222.17     2407.13    111.19 o 
 -19   1   7       49.94       66.66     32.90 o 
 -17   1   7      527.74      494.74     44.71 o 
 -15   1   7      153.98       91.79     33.18 o 
 -13   1   7     2916.38     2916.23     62.95 o 
 -11   1   7        4.34      -11.21     17.67 o 
  -9   1   7      382.86      463.65     27.93 o 
  -7   1   7    16618.28    17105.33    176.96 o 
  -5   1   7     4551.61     3961.32     73.64 o 
  -3   1   7       83.69       16.89     16.88 o 
  -1   1   7      224.56      218.48     19.25 o 
   1   1   7     1050.48     1129.71     62.89 o 
   3   1   7     8112.42     7612.32    119.26 o 
   5   1   7    18573.34    18364.69    221.95 o 
   7   1   7     3251.10     2892.29     60.60 o 
   9   1   7        5.27      -14.43     15.68 o 
  11   1   7      907.88      921.09     39.67 o 
  13   1   7     6082.61     5584.39    104.12 o 
  15   1   7     1615.38     1552.62     57.26 o 
  17   1   7       10.26       20.98     34.70 o 
  19   1   7        0.37      -15.73     31.86 o 
  21   1   7      895.45     1056.83     62.44 o 
  23   1   7     4850.45     5142.52    149.44 o 
  25   1   7       39.04      157.41     69.25 o 
 -24   2   7      281.05      210.06     55.06 o 
 -22   2   7       31.83       30.10     42.33 o 
 -20   2   7      200.14      203.14     46.21 o 
 -18   2   7      157.88      121.63     39.29 o 
 -16   2   7       45.69       46.95     47.22 o 
 -14   2   7     1555.23     1506.83     50.59 o 
 -12   2   7      978.50      994.00     40.79 o 
 -10   2   7     3706.25     3863.81     68.18 o 
  -8   2   7     1080.67     1175.11     34.23 o 
  -6   2   7       12.69       -6.64     18.66 o 
  -4   2   7      728.20      896.45     30.45 o 
  -2   2   7     5528.77     5334.76     74.90 o 
   0   2   7     5623.34     5413.57     87.42 o 
   2   2   7    12011.03    13119.27    188.65 o 
   4   2   7     5522.61     5784.22    112.10 o 
   6   2   7    10717.29    11071.79    160.80 o 
   8   2   7     1806.25     1579.75     41.47 o 
  10   2   7     4324.17     3983.44     67.64 o 
  12   2   7        4.51      -12.86     15.69 o 
  14   2   7        3.02       -8.52     22.62 o 
  16   2   7     1354.16     1392.66     56.73 o 
  18   2   7      418.03      441.91     46.86 o 
  20   2   7      515.57      587.37     52.69 o 
  22   2   7       33.11       59.66     47.94 o 
  24   2   7       12.08      -36.53     47.80 o 
 -23   3   7      578.39      612.22     65.97 o 
 -21   3   7      143.76       75.91     47.16 o 
 -19   3   7     1285.68     1199.71     79.72 o 
 -17   3   7      806.18      737.44     56.44 o 
 -15   3   7      312.37      375.70     39.58 o 
 -13   3   7      925.85      906.66     60.61 o 
 -11   3   7       97.53      156.33     28.61 o 
  -9   3   7       25.13      -15.93     21.72 o 
  -7   3   7     2286.22     2530.94     57.87 o 
  -5   3   7     2894.74     3304.38     65.60 o 
  -3   3   7      141.60      223.56     33.19 o 
  -1   3   7     8476.43     9177.85    121.21 o 
   1   3   7     4647.67     4907.10     95.24 o 
   3   3   7      447.70      338.90     25.87 o 
   5   3   7     1189.44     1134.87     67.96 o 
   7   3   7      785.59      826.47     34.37 o 
   9   3   7      382.54      301.15     35.34 o 
  11   3   7       51.36       84.32     18.84 o 
  13   3   7       10.38       23.03     17.75 o 
  15   3   7     1374.20     1413.60     55.65 o 
  17   3   7        0.06      -26.79     26.79 o 
  19   3   7        5.89       -9.16     37.29 o 
  21   3   7        3.75      -50.95     50.95 o 
  23   3   7      122.73      136.82     56.18 o 
 -24   4   7      974.09     1138.75    166.61 o 
 -22   4   7      119.62       59.13     50.19 o 
 -20   4   7      566.38      393.41     53.88 o 
 -18   4   7     1324.45     1030.49     66.96 o 
 -16   4   7     4007.13     3864.38    102.54 o 
 -14   4   7     2625.04     2348.92     78.58 o 
 -12   4   7      344.50      286.06     38.41 o 
 -10   4   7      814.98      731.62     37.11 o 
  -8   4   7     4903.85     5166.45     95.35 o 
  -6   4   7     3938.81     4307.24     76.69 o 
  -4   4   7      997.45      984.87     36.65 o 
  -2   4   7    24193.49    23866.58    285.10 o 
   0   4   7     4158.36     3768.21    171.66 o 
   2   4   7       14.24       42.48     25.40 o 
   4   4   7     7921.76     8203.18    122.76 o 
   6   4   7    22579.75    22345.11    276.69 o 
   8   4   7     3000.59     2589.37    130.75 o 
  10   4   7    11985.97    11213.84    271.48 o 
  12   4   7      380.37      440.28    109.15 o 
  14   4   7        5.46        7.43     57.62 o 
  16   4   7      154.39      139.41     39.10 o 
  18   4   7      134.17      131.44     42.59 o 
  20   4   7      531.49      518.01     60.28 o 
  22   4   7       95.47      118.87     50.67 o 
 -23   5   7      438.47      592.60     76.16 o 
 -21   5   7      472.35      667.69     65.78 o 
 -19   5   7      399.08      412.28     53.89 o 
 -17   5   7     1057.16     1078.88     66.54 o 
 -15   5   7      302.54      275.56     43.40 o 
 -13   5   7      667.10      754.89     52.48 o 
 -11   5   7       91.55       70.64     31.34 o 
  -9   5   7      368.57      390.33     29.53 o 
  -7   5   7     1758.50     1823.58     70.20 o 
  -5   5   7     4685.38     4676.16     81.00 o 
  -3   5   7     3995.76     3967.22     77.24 o 
  -1   5   7      667.15      558.34     31.32 o 
   1   5   7     1982.83     1881.56     61.05 o 
   3   5   7     2911.20     3222.78     92.20 o 
   5   5   7    13517.23    13980.67    230.51 o 
   7   5   7      424.59      346.47     42.53 o 
   9   5   7        6.16      -17.24     30.10 o 
  11   5   7      128.82      176.00     46.62 o 
  13   5   7     1350.60     1230.21     82.87 o 
  15   5   7      914.41     1001.54    109.36 o 
  17   5   7      866.40      719.80    112.45 o 
  19   5   7        9.51      -29.41     35.11 o 
  21   5   7        3.91      -13.19     40.84 o 
  23   5   7       23.15       46.00     47.80 o 
 -22   6   7      686.67      675.44     78.21 o 
 -20   6   7       19.70      -11.89     41.96 o 
 -18   6   7     1897.55     1949.94     85.80 o 
 -16   6   7     1352.71     1397.43     73.98 o 
 -14   6   7       58.41       18.58     45.45 o 
 -12   6   7      347.48      379.85     47.76 o 
 -10   6   7      121.89      147.77     34.71 o 
  -8   6   7       52.33       11.46     27.34 o 
  -6   6   7     2658.76     2850.27     94.85 o 
  -4   6   7     1818.10     1778.33     54.74 o 
  -2   6   7     1014.98      971.01     43.89 o 
   0   6   7      621.77      649.62     37.98 o 
   2   6   7      319.17      265.15     31.94 o 
   4   6   7     1683.36     1842.61     55.60 o 
   6   6   7      365.12      333.67     27.48 o 
   8   6   7     2157.07     1808.96     98.03 o 
  10   6   7      303.45      231.47     51.47 o 
  12   6   7        0.27      -22.23     42.94 o 
  14   6   7      273.01      420.05     87.37 o 
  16   6   7     1244.34     1212.39    124.76 o 
  18   6   7     1914.58     1769.00    174.23 o 
  20   6   7      136.74      171.11     87.88 o 
  22   6   7     1591.64     1693.67    145.44 o 
 -21   7   7     1547.12     1703.77    126.29 o 
 -19   7   7      128.18      141.23     59.95 o 
 -17   7   7        0.37      -11.04     40.46 o 
 -15   7   7        3.98        2.24     38.46 o 
 -13   7   7      243.87      280.77     44.15 o 
 -11   7   7        1.28       33.09     32.17 o 
  -9   7   7      357.99      298.58     45.43 o 
  -7   7   7     3384.11     3041.21    111.63 o 
  -5   7   7     5073.75     4780.60    111.37 o 
  -3   7   7      481.63      557.63     42.03 o 
  -1   7   7     1021.76     1054.15     62.68 o 
   1   7   7      411.20      404.30     40.44 o 
   3   7   7     4371.91     3967.35     85.64 o 
   5   7   7      886.83      910.36     49.59 o 
   7   7   7      257.76      312.94     34.55 o 
   9   7   7      443.52      461.62     55.27 o 
  11   7   7     1468.30     1273.53     80.02 o 
  13   7   7     4687.40     4932.54    151.04 o 
  15   7   7     1304.23     1399.42    108.40 o 
  17   7   7       40.12        8.69     73.74 o 
  19   7   7      147.92      155.66     84.27 o 
 -18   8   7        4.97       35.74     55.36 o 
 -16   8   7      516.55      579.05     65.55 o 
 -14   8   7       30.74      -37.34     37.34 o 
 -12   8   7       26.27       -4.53     37.00 o 
 -10   8   7     1073.79     1214.01    106.15 o 
  -8   8   7     1721.69     1587.56     86.82 o 
  -6   8   7     2477.72     2368.85    102.61 o 
  -4   8   7     1250.00     1139.37     92.37 o 
  -2   8   7      662.90      665.39     55.11 o 
   0   8   7     2364.64     2418.77     94.68 o 
   2   8   7      740.23      622.23     55.10 o 
   4   8   7     2773.43     2931.85     97.16 o 
   6   8   7      654.15      610.79     39.90 o 
   8   8   7      401.52      526.46     45.66 o 
  10   8   7      442.27      461.38     60.47 o 
  12   8   7      598.48      629.49     68.29 o 
  14   8   7        0.07       41.62     55.59 o 
  16   8   7      204.88      392.88     80.14 o 
  18   8   7       96.99       33.18     69.30 o 
 -17   9   7      194.62      233.36     63.28 o 
 -15   9   7     1170.63     1174.48     82.72 o 
 -13   9   7       44.81       36.45     43.24 o 
 -11   9   7      112.59       91.28     46.42 o 
  -9   9   7      249.95      201.98     51.13 o 
  -7   9   7      524.03      497.88     60.82 o 
  -5   9   7     1549.52     1573.99    106.37 o 
  -3   9   7       49.58       28.18     84.10 o 
  -1   9   7     1181.89     1204.33     73.05 o 
   1   9   7     1039.17     1161.56     72.23 o 
   3   9   7     1097.27     1005.75    111.28 o 
   5   9   7      774.71      794.32     58.72 o 
   7   9   7       18.00       -7.69     30.74 o 
   9   9   7     1458.28     1367.69     71.87 o 
  11   9   7      450.17      408.32     43.57 o 
  13   9   7     2290.02     2225.29    128.22 o 
  15   9   7     1032.09      960.51    104.13 o 
  17   9   7      205.42       97.53     97.88 o 
 -14  10   7       13.51       18.81     53.09 o 
 -12  10   7     2201.24     2222.71    117.23 o 
 -10  10   7      352.74      341.42     62.37 o 
  -8  10   7        8.10       95.60     80.45 o 
  -6  10   7        0.25       36.53     49.59 o 
  -4  10   7      946.45      885.89     90.00 o 
  -2  10   7     2529.49     2455.49    133.86 o 
   0  10   7     1468.52     1367.48    102.10 o 
   2  10   7       21.55       39.80     44.80 o 
   4  10   7      145.46      221.17     75.51 o 
   6  10   7     2024.49     1860.09     86.82 o 
   8  10   7     1395.62     1360.38     75.81 o 
  10  10   7      520.12      603.99     85.16 o 
  12  10   7      347.48      349.96     46.73 o 
  14  10   7       37.72      -34.18    107.84 o 
 -11  11   7      708.78      935.27    104.09 o 
  -9  11   7     1453.81     1487.54    119.76 o 
  -7  11   7      111.82      108.69     61.28 o 
  -5  11   7      306.00      148.52     61.77 o 
  -3  11   7     1638.82     1610.54    131.56 o 
  -1  11   7     1400.65     1594.11    276.08 o 
   1  11   7       80.15      109.27     68.60 o 
   3  11   7        2.56       23.28     48.38 o 
   5  11   7      346.02      435.63     71.54 o 
   7  11   7     2093.49     2605.35    116.74 o 
   9  11   7     3409.02     3332.06    119.81 o 
  11  11   7      495.37      456.59     57.14 o 
  -8  12   7      112.53      -14.96     67.38 o 
  -6  12   7     1860.65     1953.12    137.17 o 
  -4  12   7       18.30      -14.05     52.01 o 
  -2  12   7      973.03     1043.08    166.47 o 
   0  12   7      741.70      689.53     91.57 o 
   2  12   7      109.01       62.89     57.43 o 
   4  12   7      955.16      839.16    227.14 o 
   6  12   7        3.62       47.57     53.01 o 
 -24   0   8     1873.24     2069.24    256.90 o 
 -22   0   8     3336.44     3029.49    322.09 o 
 -20   0   8     4126.38     3946.44    353.51 o 
 -18   0   8      100.32       -4.23     44.33 o 
 -16   0   8      255.63      280.82     53.80 o 
 -14   0   8     1239.25     1206.34     75.58 o 
 -12   0   8     4212.38     4210.15    109.60 o 
 -10   0   8      148.56       52.44     28.19 o 
  -8   0   8     2186.60     1847.13     69.27 o 
  -6   0   8    27402.21    27305.19    459.27 o 
  -4   0   8      954.65     1101.40     50.23 o 
  -2   0   8     2148.19     2195.94     60.34 o 
   0   0   8     3271.45     3600.94     71.77 o 
   2   0   8    61214.34    60705.26    814.30 o 
   4   0   8    26661.74    26402.76    376.82 o 
   6   0   8     1869.62     1548.30     66.81 o 
   8   0   8      694.32      792.13     50.94 o 
  10   0   8      132.91       93.14     32.91 o 
  12   0   8     2212.48     1962.02     85.87 o 
  14   0   8    13859.07    13356.19    365.83 o 
  16   0   8     2608.69     2389.44    105.47 o 
  18   0   8     4003.37     4008.36    182.97 o 
  20   0   8        5.21      -32.24     45.15 o 
  22   0   8      334.09      299.83     68.74 o 
  24   0   8     1970.10     2025.52    128.68 o 
 -23   1   8        4.14       23.43     55.75 o 
 -21   1   8       67.24      109.40     51.69 o 
 -19   1   8     1699.54     1505.01     74.69 o 
 -17   1   8      204.17      169.99     61.57 o 
 -15   1   8       51.79       68.22     26.48 o 
 -13   1   8     6564.86     6036.64    104.91 o 
 -11   1   8     1166.35     1214.77     41.24 o 
  -9   1   8        0.31      -19.54     19.54 o 
  -7   1   8     2362.54     2428.63     55.79 o 
  -5   1   8        5.58        4.08     20.13 o 
  -3   1   8     1919.55     1819.10     47.63 o 
  -1   1   8     1898.58     1711.25     50.68 o 
   1   1   8       53.73       69.00     19.27 o 
   3   1   8      118.14      141.89     20.95 o 
   5   1   8     4913.70     4780.33     82.44 o 
   7   1   8     8854.43     9207.06    131.56 o 
   9   1   8      192.43      203.35     25.54 o 
  11   1   8     1068.70     1083.42     43.97 o 
  13   1   8       76.53       63.15     44.93 o 
  15   1   8      548.31      519.06     43.35 o 
  17   1   8     2199.01     2250.29     91.49 o 
  19   1   8     1915.55     1995.76     75.43 o 
  21   1   8       55.41      -14.92     33.98 o 
  23   1   8        0.01       26.20     42.99 o 
 -24   2   8        4.26       -6.68     49.59 o 
 -22   2   8     1454.95     1450.47     95.70 o 
 -20   2   8     2978.22     3038.17    101.11 o 
 -18   2   8        5.42       12.64     36.71 o 
 -16   2   8     1200.59     1176.71     65.17 o 
 -14   2   8      678.79      629.09     38.48 o 
 -12   2   8     4215.00     4448.81     85.80 o 
 -10   2   8        1.59       -9.88     18.12 o 
  -8   2   8      606.66      575.48     26.68 o 
  -6   2   8     3928.38     3598.57     58.41 o 
  -4   2   8     1849.39     1709.28     44.16 o 
  -2   2   8        3.36      -15.54     15.54 o 
   0   2   8      305.06      421.24     25.06 o 
   2   2   8       10.87       36.64     22.07 o 
   4   2   8     4265.71     4237.22     97.09 o 
   6   2   8    15746.76    16978.43    231.97 o 
   8   2   8     1333.90     1256.92     40.00 o 
  10   2   8      949.21     1044.59     41.59 o 
  12   2   8     8261.99     7694.64    114.78 o 
  14   2   8     5823.10     5945.86    112.56 o 
  16   2   8      451.68      359.84     39.09 o 
  18   2   8      897.27     1090.97     63.32 o 
  20   2   8      335.75      311.07     56.50 o 
  22   2   8     1741.15     1941.63    150.77 o 
  24   2   8      378.64      454.91     71.22 o 
 -23   3   8      160.65      213.96     75.87 o 
 -21   3   8        2.44       -7.85     45.67 o 
 -19   3   8        8.76      -19.61     36.50 o 
 -17   3   8     4666.14     4441.16    120.75 o 
 -15   3   8    28669.32    26861.20    378.37 o 
 -13   3   8     2196.50     2002.66     58.11 o 
 -11   3   8     1047.85      959.52     40.49 o 
  -9   3   8      148.38      268.31     33.64 o 
  -7   3   8     2595.08     2779.91     62.62 o 
  -5   3   8     4644.22     4953.22     79.09 o 
  -3   3   8      285.82      206.13     24.18 o 
  -1   3   8    12469.09    12224.79    142.82 o 
   1   3   8      266.92      283.13     31.26 o 
   3   3   8     1949.71     2321.44     66.62 o 
   5   3   8       77.07       59.66     19.80 o 
   7   3   8    18025.26    18754.10    254.20 o 
   9   3   8     6154.01     5390.41     99.23 o 
  11   3   8     6682.92     6343.73    118.33 o 
  13   3   8     2817.87     3016.91     85.86 o 
  15   3   8     3342.35     3305.14     85.99 o 
  17   3   8     6008.35     6192.84    156.06 o 
  19   3   8     2816.94     2868.32    124.69 o 
  21   3   8      210.38      180.85     52.46 o 
  23   3   8       20.13        3.38     47.74 o 
 -22   4   8        0.53      -42.88     42.88 o 
 -20   4   8        2.24       15.80     46.09 o 
 -18   4   8      464.13      447.29     53.42 o 
 -16   4   8      180.62      262.88     39.66 o 
 -14   4   8     1749.97     1531.28     63.03 o 
 -12   4   8     1134.60     1111.78     59.23 o 
 -10   4   8       76.54      103.10     25.32 o 
  -8   4   8      713.01      639.99     34.14 o 
  -6   4   8     6418.87     6865.95    105.89 o 
  -4   4   8     2865.55     3091.18     70.82 o 
  -2   4   8      373.38      360.98     29.04 o 
   0   4   8     1411.48     1631.51     56.96 o 
   2   4   8     3985.11     4576.00     97.04 o 
   4   4   8       45.20       86.78     21.64 o 
   6   4   8     7582.04     7538.39    118.04 o 
   8   4   8       11.45       28.74     18.66 o 
  10   4   8      111.79      159.72     34.43 o 
  12   4   8     4877.81     5029.66    142.26 o 
  14   4   8      387.72      428.86     75.69 o 
  16   4   8      254.26      231.95     44.34 o 
  18   4   8       26.77       69.27     39.91 o 
  20   4   8       41.08       36.50     64.73 o 
  22   4   8        0.36       21.46     44.19 o 
 -21   5   8       45.12       95.54     54.15 o 
 -19   5   8      611.03      528.54     87.22 o 
 -17   5   8     3449.86     3501.80    110.53 o 
 -15   5   8     1927.35     2086.71     86.31 o 
 -13   5   8      348.88      336.16     67.88 o 
 -11   5   8      983.92     1054.15     69.23 o 
  -9   5   8        7.21      -14.51     21.46 o 
  -7   5   8     4244.17     4388.06     89.95 o 
  -5   5   8    12687.78    12603.95    175.52 o 
  -3   5   8      237.07      199.69     23.78 o 
  -1   5   8     2872.34     2697.81     69.71 o 
   1   5   8     5217.47     5359.42    109.59 o 
   3   5   8     1500.91     1527.27     72.52 o 
   5   5   8       16.46       36.98     20.80 o 
   7   5   8    13717.17    12801.26    178.67 o 
   9   5   8     8714.39     8546.26    185.70 o 
  11   5   8     1905.37     1829.74     96.21 o 
  13   5   8      476.31      585.44     90.33 o 
  15   5   8        8.70       83.10     65.68 o 
  17   5   8     2564.02     2682.27    113.64 o 
  19   5   8     2517.36     2622.05    127.12 o 
  21   5   8       28.57       21.41     43.43 o 
 -20   6   8     1590.00     1660.34    119.75 o 
 -18   6   8       49.03       -8.03     46.19 o 
 -16   6   8      313.32      370.72     50.97 o 
 -14   6   8        6.67      -23.23     38.34 o 
 -12   6   8     1600.11     1463.57     70.29 o 
 -10   6   8      596.87      671.73     49.90 o 
  -8   6   8     1501.56     1500.83     63.78 o 
  -6   6   8     3494.68     3368.32    111.13 o 
  -4   6   8     2909.74     2960.33     77.58 o 
  -2   6   8      242.19      281.37     32.03 o 
   0   6   8       29.59       48.95     24.54 o 
   2   6   8     1992.36     1622.49     62.22 o 
   4   6   8     6429.61     5963.54    146.85 o 
   6   6   8     3095.33     3145.99     85.66 o 
   8   6   8     2098.90     2202.88     83.49 o 
  10   6   8       49.22       38.03     44.35 o 
  12   6   8     4252.40     4181.35    133.41 o 
  14   6   8     5462.15     4595.14    281.02 o 
  16   6   8       44.61        9.18     69.62 o 
  18   6   8        3.17      -63.87     63.87 o 
  20   6   8        0.31      -37.83     37.83 o 
 -19   7   8      440.74      612.62     93.48 o 
 -17   7   8       17.67        8.81     40.05 o 
 -15   7   8       24.34        6.72     36.74 o 
 -13   7   8        9.04       10.43     38.06 o 
 -11   7   8      123.19       99.42     38.61 o 
  -9   7   8      402.90      337.63     47.22 o 
  -7   7   8       40.73       -5.37     35.72 o 
  -5   7   8     1404.48     1314.09     67.57 o 
  -3   7   8      749.76      706.92     54.36 o 
  -1   7   8      842.07      806.40     58.50 o 
   1   7   8     1983.06     1811.12     73.34 o 
   3   7   8     5753.80     5527.58    121.02 o 
   5   7   8      665.77      665.04     45.77 o 
   7   7   8       76.26      -18.31     25.84 o 
   9   7   8     1537.04     1349.84     58.57 o 
  11   7   8      678.51      754.24     67.64 o 
  13   7   8      148.87      166.75     61.10 o 
  15   7   8       68.42       -2.93     54.67 o 
  17   7   8     1487.61     1456.26    143.71 o 
  19   7   8       30.74      -21.70     76.47 o 
 -18   8   8      261.17      334.17     73.95 o 
 -16   8   8      219.94      176.26     53.00 o 
 -14   8   8        8.67       44.01     44.39 o 
 -12   8   8       66.29       58.52     47.36 o 
 -10   8   8       55.07       24.38     39.06 o 
  -8   8   8      130.76      171.19     47.45 o 
  -6   8   8     2167.52     1842.54     90.87 o 
  -4   8   8     1148.64     1182.07     72.41 o 
  -2   8   8      134.40      153.18     66.76 o 
   0   8   8       68.18      -32.72     32.72 o 
   2   8   8      328.45      191.63     42.59 o 
   4   8   8     1201.80     1250.04     67.84 o 
   6   8   8       21.56       17.34     29.71 o 
   8   8   8       67.31       57.46     30.67 o 
  10   8   8     1464.46     1250.52     79.45 o 
  12   8   8      460.59      435.27     63.49 o 
  14   8   8     1182.78     1236.14    106.68 o 
  16   8   8       38.69      120.40     84.06 o 
  18   8   8      321.87      318.71     84.65 o 
 -17   9   8      540.23      647.74     74.04 o 
 -15   9   8      815.33      705.52     72.69 o 
 -13   9   8       68.37      126.15     55.43 o 
 -11   9   8       40.71       78.14     45.78 o 
  -9   9   8      128.12      188.55     52.28 o 
  -7   9   8       50.97      -11.02     52.67 o 
  -5   9   8      171.74      144.16     55.14 o 
  -3   9   8      373.98      536.59     71.77 o 
  -1   9   8     1780.22     1848.97    102.62 o 
   1   9   8      144.43        8.84     42.21 o 
   3   9   8      385.14      233.80     48.13 o 
   5   9   8     2142.82     1795.96     83.03 o 
   7   9   8     2484.17     2434.42     93.72 o 
   9   9   8     2615.81     2509.43     77.88 o 
  11   9   8      403.97      536.58     59.93 o 
  13   9   8      188.73      206.59     66.04 o 
  15   9   8        1.10       30.82     64.75 o 
  17   9   8      246.92      139.02     76.23 o 
 -14  10   8      250.05       93.95     92.46 o 
 -12  10   8     1089.43     1121.89    133.31 o 
 -10  10   8      448.17      563.40     83.73 o 
  -8  10   8      812.09      976.86     98.86 o 
  -6  10   8       16.03       29.35     65.29 o 
  -4  10   8       45.49      -11.53     48.27 o 
  -2  10   8       30.50       49.87     50.58 o 
   0  10   8     1243.97     1472.06    107.75 o 
   2  10   8       14.94       66.56     53.73 o 
   4  10   8      340.05      301.06     53.29 o 
   6  10   8      154.47      133.89     45.50 o 
   8  10   8     1282.62     1420.81    109.89 o 
  10  10   8     1931.07     1822.78     86.25 o 
  12  10   8      136.77      195.90     42.69 o 
  14  10   8      322.47      213.41    163.54 o 
 -11  11   8      945.99     1228.12    220.55 o 
  -9  11   8       12.63        3.66     56.79 o 
  -7  11   8     2035.82     2254.14    141.94 o 
  -5  11   8     3188.56     3225.86    165.34 o 
  -3  11   8       27.87      -26.55     47.35 o 
  -1  11   8      812.78      728.56     89.95 o 
   1  11   8     1821.92     1852.99    123.24 o 
   3  11   8      147.03      110.35     55.24 o 
   5  11   8      371.32      276.28     57.13 o 
   7  11   8      675.89      834.27    105.24 o 
   9  11   8     1331.94     1424.25     83.94 o 
  11  11   8      662.15      764.23     79.47 o 
  -6  12   8      235.10      145.07     72.77 o 
  -4  12   8      223.30      235.34     73.45 o 
  -2  12   8      225.75      190.45    120.70 o 
   0  12   8      508.40      487.48     84.38 o 
   2  12   8      427.52      611.14     88.72 o 
   4  12   8      664.08      827.84    156.13 o 
   6  12   8      465.82      500.66    141.81 o 
 -23   1   9      508.27      657.49     78.57 o 
 -21   1   9     4582.02     4749.79    191.07 o 
 -19   1   9     1056.41     1168.57     70.17 o 
 -17   1   9       70.11       82.70     33.02 o 
 -15   1   9       81.72       48.90     28.73 o 
 -13   1   9     1374.63     1411.97     57.26 o 
 -11   1   9     2881.19     2722.74     67.90 o 
  -9   1   9     1423.92     1256.31     43.00 o 
  -7   1   9     1147.32     1115.37     39.82 o 
  -5   1   9    11772.38    12298.97    174.60 o 
  -3   1   9     1159.15     1181.77     42.37 o 
  -1   1   9      782.24      676.33     30.57 o 
   1   1   9     8645.16     8762.19    110.37 o 
   3   1   9     6016.19     5780.66     82.95 o 
   5   1   9     5404.30     5984.21    120.34 o 
   7   1   9      242.65      223.64     23.88 o 
   9   1   9      557.96      564.40     30.79 o 
  11   1   9      159.52      141.45     26.54 o 
  13   1   9     6483.88     6267.76    116.20 o 
  15   1   9     1649.98     1452.47     58.55 o 
  17   1   9       83.64       77.86     31.34 o 
  19   1   9      148.11      207.04     39.09 o 
  21   1   9      850.34      885.45     75.35 o 
  23   1   9      275.40      364.17     52.73 o 
 -24   2   9      357.52      514.98     90.18 o 
 -22   2   9      767.20      810.22     80.64 o 
 -20   2   9     1042.95     1052.76     72.09 o 
 -18   2   9     5773.61     5775.47    160.90 o 
 -16   2   9      274.75      239.21     48.03 o 
 -14   2   9     6868.78     6760.55    125.30 o 
 -12   2   9     5055.35     5099.09     94.65 o 
 -10   2   9       18.49       42.90     21.44 o 
  -8   2   9      425.09      480.96     27.10 o 
  -6   2   9     5820.18     5347.47     85.60 o 
  -4   2   9     1089.17     1008.27     38.83 o 
  -2   2   9      166.02      146.46     17.27 o 
   0   2   9     1438.44     1294.30     63.30 o 
   2   2   9      655.67      793.38     43.13 o 
   4   2   9     1229.33     1246.22     49.12 o 
   6   2   9       14.07      -14.58     24.16 o 
   8   2   9     4398.88     4144.18     76.98 o 
  10   2   9     5514.95     5318.84     87.15 o 
  12   2   9      863.93      786.68     61.12 o 
  14   2   9     4817.33     4575.24     98.58 o 
  16   2   9     7961.77     8382.12    149.26 o 
  18   2   9     2832.96     2777.75     96.92 o 
  20   2   9      954.27     1104.67     78.67 o 
  22   2   9       22.27      -39.65     39.65 o 
 -23   3   9       66.01       79.21     57.24 o 
 -21   3   9     1741.39     1630.27    101.45 o 
 -19   3   9      526.40      454.46     65.95 o 
 -17   3   9      575.29      473.04     51.94 o 
 -15   3   9     3361.31     2985.16     88.06 o 
 -13   3   9      260.03      306.84     32.89 o 
 -11   3   9      967.99      988.50     42.19 o 
  -9   3   9       42.06       69.98     22.21 o 
  -7   3   9     1360.57     1385.35     46.92 o 
  -5   3   9     2009.91     2365.40     55.41 o 
  -3   3   9      547.86      555.43     48.69 o 
  -1   3   9     1764.07     1685.15     57.70 o 
   1   3   9       28.95      -16.10     22.53 o 
   3   3   9      315.89      261.96     29.95 o 
   5   3   9        4.67        9.37     23.00 o 
   7   3   9        6.07       10.77     20.82 o 
   9   3   9     1203.77     1250.15     48.27 o 
  11   3   9       94.42       71.56     21.16 o 
  13   3   9      653.51      659.47     79.45 o 
  15   3   9      743.99      791.42     48.49 o 
  17   3   9      887.58      911.49     75.52 o 
  19   3   9     1239.89     1214.67     79.91 o 
  21   3   9       49.93       72.24     47.70 o 
  23   3   9      752.47      851.97     80.86 o 
 -22   4   9      225.39      174.59     84.13 o 
 -20   4   9       22.77       94.80     48.58 o 
 -18   4   9     1069.62     1116.23    201.49 o 
 -16   4   9     9023.06     8946.18    175.05 o 
 -14   4   9     9527.37     9083.65    160.14 o 
 -12   4   9       20.51      -35.11     35.11 o 
 -10   4   9        1.22       -2.03     23.47 o 
  -8   4   9     5214.32     5296.64     94.18 o 
  -6   4   9     8951.91     8912.22    130.32 o 
  -4   4   9       20.93        9.64     19.58 o 
  -2   4   9    11101.58    10939.47    156.21 o 
   0   4   9        2.06       20.55     23.50 o 
   2   4   9     3295.82     3383.30    106.50 o 
   4   4   9     3403.02     3411.49     75.64 o 
   6   4   9      674.84      841.02     38.92 o 
   8   4   9    21403.99    21148.08    303.44 o 
  10   4   9    15303.75    14880.76    218.08 o 
  12   4   9      596.29      639.81     53.46 o 
  14   4   9      372.06      340.73     82.05 o 
  16   4   9     3625.50     3804.45    147.40 o 
  18   4   9     6007.88     6176.70    163.82 o 
  20   4   9     1926.49     2054.08    101.76 o 
  22   4   9       77.12       78.36     49.92 o 
 -21   5   9     1917.64     1979.37    111.39 o 
 -19   5   9     3560.86     3441.58    134.52 o 
 -17   5   9       61.95       72.33     49.60 o 
 -15   5   9      185.30       82.39     35.30 o 
 -13   5   9      402.82      439.07     49.60 o 
 -11   5   9      771.03      655.96     52.08 o 
  -9   5   9      317.88      271.79     32.24 o 
  -7   5   9       58.46       10.12     31.64 o 
  -5   5   9     2900.55     2879.33     89.69 o 
  -3   5   9      193.92      269.49     26.23 o 
  -1   5   9       11.98      -21.30     21.30 o 
   1   5   9     1725.23     1464.23     58.03 o 
   3   5   9      480.20      628.58     41.89 o 
   5   5   9     9118.59     9039.48    142.19 o 
   7   5   9     5427.68     5448.90    113.85 o 
   9   5   9     1194.36     1257.19     46.60 o 
  11   5   9     3691.99     3586.04     81.35 o 
  13   5   9     6179.90     6031.62    520.62 o 
  15   5   9     1179.87     1281.85     73.49 o 
  17   5   9     1415.06     1271.67     78.44 o 
  19   5   9      107.03      155.76     45.72 o 
  21   5   9       40.47       24.75     46.55 o 
 -20   6   9       20.92       32.00     52.54 o 
 -18   6   9      196.73      130.03     54.96 o 
 -16   6   9      357.35      444.06     54.95 o 
 -14   6   9        1.80      -32.86     37.40 o 
 -12   6   9       60.36       39.49     46.38 o 
 -10   6   9       39.49       17.74     31.88 o 
  -8   6   9        2.13      -26.29     26.29 o 
  -6   6   9      633.60      601.60     46.62 o 
  -4   6   9     9945.08    10013.13    186.43 o 
  -2   6   9     1649.35     1685.13     54.82 o 
   0   6   9     6016.51     6583.36    142.85 o 
   2   6   9      353.63      445.94     39.95 o 
   4   6   9      599.71      680.61     46.27 o 
   6   6   9     4531.91     4470.59    106.75 o 
   8   6   9      682.22      649.52     56.52 o 
  10   6   9     1184.22     1086.60     53.70 o 
  12   6   9        1.50        1.17     39.29 o 
  14   6   9       44.04      -34.62     59.27 o 
  16   6   9      170.30       59.07    162.49 o 
  18   6   9        8.65      -27.06     70.31 o 
  20   6   9      138.46      158.96     50.86 o 
 -19   7   9      419.69      605.18     85.72 o 
 -17   7   9       65.53       -2.58     45.54 o 
 -15   7   9       27.25       49.46     53.15 o 
 -13   7   9      165.12      141.48     73.10 o 
 -11   7   9      322.27      501.86     57.64 o 
  -9   7   9       43.04       93.28     44.02 o 
  -7   7   9       59.29       58.86     67.20 o 
  -5   7   9     2287.83     2090.31     78.23 o 
  -3   7   9     3189.76     3388.02     96.27 o 
  -1   7   9     2616.59     2559.32     99.83 o 
   1   7   9      812.01      752.69     48.18 o 
   3   7   9     5959.36     5560.70    124.30 o 
   5   7   9      661.07      677.16     48.26 o 
   7   7   9      162.05      179.95     35.25 o 
   9   7   9      290.45      229.82     38.28 o 
  11   7   9      896.85      916.56     75.51 o 
  13   7   9       31.75      -49.12     49.12 o 
  15   7   9       13.97      -41.41     54.99 o 
  17   7   9       21.11       66.65     74.64 o 
  19   7   9      389.44      350.55    104.76 o 
 -18   8   9      968.65     1173.47    102.85 o 
 -16   8   9      160.50      154.13     52.46 o 
 -14   8   9      673.46      483.01     80.91 o 
 -12   8   9     1802.21     1711.04     89.65 o 
 -10   8   9      972.66      965.84     79.82 o 
  -8   8   9      116.98       93.65     49.74 o 
  -6   8   9      163.58      176.45     65.18 o 
  -4   8   9      286.44      288.71     46.66 o 
  -2   8   9      774.54      701.14     75.09 o 
   0   8   9        3.57      -15.68     35.22 o 
   2   8   9      147.98      154.70     42.91 o 
   4   8   9      189.37      194.03     35.63 o 
   6   8   9       61.02      104.49     34.44 o 
   8   8   9        9.11      -28.16     28.16 o 
  10   8   9      471.14      395.19     45.28 o 
  12   8   9     2150.01     2095.06    107.14 o 
  14   8   9     3161.42     3220.97    228.35 o 
  16   8   9      565.56      506.26     89.99 o 
  18   8   9      109.50       81.22     69.40 o 
 -15   9   9      738.20      738.81     74.84 o 
 -13   9   9      331.60      303.47     77.17 o 
 -11   9   9      557.25      604.38     81.39 o 
  -9   9   9      868.77      709.89     73.84 o 
  -7   9   9     1312.98     1243.36    146.57 o 
  -5   9   9      155.03       34.13     51.06 o 
  -3   9   9       13.78       11.89     47.13 o 
  -1   9   9       55.84      128.88     44.56 o 
   1   9   9      385.05      371.62     53.15 o 
   3   9   9      570.93      408.43     56.15 o 
   5   9   9      297.41      222.95     44.95 o 
   7   9   9      506.57      537.04     62.36 o 
   9   9   9      323.28      393.15     78.32 o 
  11   9   9      209.40      262.33     58.51 o 
  13   9   9       26.14       -3.58     70.91 o 
  15   9   9      231.54      243.99     93.65 o 
 -14  10   9      921.95     1091.96     97.96 o 
 -12  10   9      236.29      212.78     63.57 o 
 -10  10   9      177.10      209.64     69.55 o 
  -8  10   9     1214.54     1210.14    189.70 o 
  -6  10   9     3479.61     3413.37    166.09 o 
  -4  10   9     1153.18     1153.48    124.28 o 
  -2  10   9      293.04      293.33     68.49 o 
   0  10   9      882.43      836.34    128.27 o 
   2  10   9       63.45       11.12     41.50 o 
   4  10   9      209.40      221.27     51.52 o 
   6  10   9      229.57      220.98     48.23 o 
   8  10   9     2370.84     2450.00    101.63 o 
  10  10   9     1412.03     1245.03     75.90 o 
  12  10   9      645.54      751.08     62.72 o 
  -9  11   9      223.33      200.60     72.78 o 
  -7  11   9     3130.60     3246.78    299.19 o 
  -5  11   9      919.53      710.22     96.86 o 
  -3  11   9       46.36       97.42     61.70 o 
  -1  11   9      201.41      173.94     66.50 o 
   1  11   9      100.89       81.51     58.79 o 
   3  11   9       56.09        1.73     53.51 o 
   5  11   9      375.06      264.08     58.45 o 
   7  11   9     1054.33     1041.90     84.82 o 
   9  11   9      476.17      480.02     61.73 o 
  -4  12   9      297.52      225.22     74.20 o 
  -2  12   9      283.28      418.36     85.33 o 
   0  12   9      167.55      204.60     70.22 o 
   2  12   9      246.50      300.11     97.80 o 
   4  12   9      874.16     1008.51    117.08 o 
 -24   0  10        3.46      148.45     86.99 o 
 -22   0  10     1759.83     2106.22    162.99 o 
 -20   0  10     3980.61     4389.71    215.80 o 
 -18   0  10       74.02       28.24     54.70 o 
 -16   0  10     1407.10     1606.92    158.65 o 
 -14   0  10      379.14      290.85     54.61 o 
 -12   0  10     6322.94     6277.70    146.87 o 
 -10   0  10     7307.86     6289.22    143.45 o 
  -8   0  10      684.79      812.67     46.45 o 
  -6   0  10    10009.39    10699.16    196.12 o 
  -4   0  10     2338.51     2341.01     77.74 o 
  -2   0  10      630.66      525.26     27.03 o 
   0   0  10      456.34      408.12     30.36 o 
   2   0  10      851.92     1096.73     44.28 o 
   4   0  10     1901.09     2449.19    124.73 o 
   6   0  10     2696.77     2967.70    154.24 o 
   8   0  10     2939.12     2295.32     87.15 o 
  10   0  10     3945.89     4466.65    130.06 o 
  12   0  10     1008.98     1120.13     90.18 o 
  14   0  10      744.59      585.17     60.03 o 
  16   0  10       77.99       49.05     42.18 o 
  18   0  10      177.93      232.86     54.83 o 
  20   0  10      331.23      412.30     68.92 o 
  22   0  10      171.35      203.93     67.01 o 
 -23   1  10        1.07       17.94     64.61 o 
 -21   1  10      316.96      286.50     80.59 o 
 -19   1  10       36.78       22.40     47.11 o 
 -17   1  10     3296.75     3513.17     97.24 o 
 -15   1  10      956.29      905.32     54.73 o 
 -13   1  10      376.27      331.83     35.05 o 
 -11   1  10     3250.70     3282.45     94.08 o 
  -9   1  10      821.53      724.18     37.49 o 
  -7   1  10      245.97      271.54     28.80 o 
  -5   1  10      990.22      940.82     40.47 o 
  -3   1  10     7562.26     7369.62    112.14 o 
  -1   1  10     4741.55     5422.53     83.68 o 
   1   1  10     3063.58     3377.26     63.17 o 
   3   1  10      142.35      113.95     19.55 o 
   5   1  10      706.09      691.13     36.37 o 
   7   1  10     1401.76     1496.29     51.96 o 
   9   1  10     3957.94     4009.34     89.63 o 
  11   1  10     1949.73     1970.80     62.03 o 
  13   1  10      115.40      109.12     29.64 o 
  15   1  10     1253.22     1286.44     57.43 o 
  17   1  10       17.12        9.67     30.65 o 
  19   1  10     1103.64     1102.58     95.18 o 
  21   1  10      191.05      216.63     45.11 o 
  23   1  10      732.23      654.20     62.96 o 
 -22   2  10      643.10      721.19     88.42 o 
 -20   2  10      916.44     1014.79     83.30 o 
 -18   2  10       96.27      197.13     53.35 o 
 -16   2  10      212.68      278.59     54.12 o 
 -14   2  10      114.67       92.75     29.73 o 
 -12   2  10     8548.28     8848.66    136.32 o 
 -10   2  10      221.94      213.50     25.38 o 
  -8   2  10     2417.44     2545.89     61.09 o 
  -6   2  10     8309.47     8197.54    124.22 o 
  -4   2  10     1362.06     1270.06     44.81 o 
  -2   2  10     3330.44     3200.42     62.49 o 
   0   2  10     3266.02     2978.18     63.70 o 
   2   2  10     1108.18     1187.82     50.00 o 
   4   2  10        0.18        4.16     23.26 o 
   6   2  10      652.33      658.24     38.01 o 
   8   2  10     1387.67     1663.03     56.31 o 
  10   2  10      708.56      842.95     40.73 o 
  12   2  10      800.89      896.87     45.44 o 
  14   2  10      973.23      952.48     64.01 o 
  16   2  10     3370.32     3282.71     89.77 o 
  18   2  10      239.05      219.77     41.88 o 
  20   2  10        3.43      -35.94     35.94 o 
  22   2  10     2012.39     2272.67    112.78 o 
 -23   3  10      362.18      359.39    103.25 o 
 -21   3  10       50.98      -32.05     54.44 o 
 -19   3  10     4936.58     4742.63    156.83 o 
 -17   3  10     1553.79     1538.87    100.88 o 
 -15   3  10      427.32      360.73     49.09 o 
 -13   3  10     1280.72     1091.56     54.01 o 
 -11   3  10      883.51      867.42     41.15 o 
  -9   3  10     1681.44     1742.30     48.61 o 
  -7   3  10    14514.70    14310.13    175.49 o 
  -5   3  10     9169.08     8910.36    132.96 o 
  -3   3  10       20.05       32.84     21.76 o 
  -1   3  10      167.54      194.89     21.97 o 
   1   3  10     1010.11      830.89     45.48 o 
   3   3  10      576.22      672.37     41.77 o 
   5   3  10     1549.48     1596.52     59.15 o 
   7   3  10    10513.15    10139.17    163.57 o 
   9   3  10    11075.63    10735.36    174.76 o 
  11   3  10     2496.54     2395.26     77.05 o 
  13   3  10      522.70      487.03     66.42 o 
  15   3  10     3435.87     3702.78    106.99 o 
  17   3  10     5010.08     5224.71    219.57 o 
  19   3  10     2177.49     2182.82    102.94 o 
  21   3  10        7.81       95.80     49.89 o 
  23   3  10      263.56      243.96    172.60 o 
 -22   4  10      792.02      797.05     85.52 o 
 -20   4  10      352.03      241.58     76.10 o 
 -18   4  10       89.42      121.29     58.42 o 
 -16   4  10      494.50      427.93     53.45 o 
 -14   4  10      139.56      126.62     39.78 o 
 -12   4  10      957.83      843.45     42.59 o 
 -10   4  10      512.30      458.27     39.52 o 
  -8   4  10      656.90      661.39     38.09 o 
  -6   4  10     1264.70     1325.69     45.26 o 
  -4   4  10     1160.84     1326.95     50.06 o 
  -2   4  10       18.66       20.81     22.97 o 
   0   4  10       24.93      -17.77     26.36 o 
   2   4  10      115.42      121.71     28.12 o 
   4   4  10     3929.86     3921.78    123.53 o 
   6   4  10     2571.82     2590.32     69.54 o 
   8   4  10      654.47      758.04     62.26 o 
  10   4  10       96.25       65.03     31.48 o 
  12   4  10      368.11      322.92     36.41 o 
  14   4  10      683.50      795.02     77.67 o 
  16   4  10       42.54      -34.91     34.91 o 
  18   4  10      973.35      963.35    100.84 o 
  20   4  10      131.27       87.93     49.60 o 
  22   4  10      105.39       89.61     54.57 o 
 -21   5  10      171.70      139.34     60.28 o 
 -19   5  10       14.10       24.90     47.91 o 
 -17   5  10     2321.53     2514.31    123.83 o 
 -15   5  10     1012.43     1122.73     71.33 o 
 -13   5  10       92.16        6.01     37.95 o 
 -11   5  10       31.19       40.93     34.44 o 
  -9   5  10      926.22      928.90     48.77 o 
  -7   5  10     1226.18     1162.81     59.64 o 
  -5   5  10     4903.33     4769.15     96.08 o 
  -3   5  10      724.32      650.25     36.08 o 
  -1   5  10     3530.78     3638.90     88.05 o 
   1   5  10     1248.78     1512.36     61.18 o 
   3   5  10      146.84      143.83     47.48 o 
   5   5  10     1928.43     1823.74     67.62 o 
   7   5  10     2281.20     2236.65     75.24 o 
   9   5  10     2054.82     2330.93     77.04 o 
  11   5  10      269.19      223.72     36.18 o 
  13   5  10      128.63      183.63     42.06 o 
  15   5  10      339.12      420.61     52.69 o 
  17   5  10     1146.49     1201.55     82.62 o 
  19   5  10     2191.00     2371.88    144.57 o 
  21   5  10        8.73       -0.44     46.64 o 
 -20   6  10      784.73      739.37    116.43 o 
 -18   6  10       49.95       22.20     56.63 o 
 -16   6  10      153.00       26.67     44.98 o 
 -14   6  10      584.93      680.13     59.77 o 
 -12   6  10     4685.79     4512.40    138.86 o 
 -10   6  10     7209.40     7155.84    153.80 o 
  -8   6  10      568.71      622.08     46.52 o 
  -6   6  10      410.37      336.22     42.17 o 
  -4   6  10      757.89      797.82     73.56 o 
  -2   6  10     1917.81     1900.22     63.58 o 
   0   6  10      159.98      212.42     38.17 o 
   2   6  10       41.39      105.92     40.85 o 
   4   6  10      430.77      377.25     41.08 o 
   6   6  10     3094.39     3143.40     92.63 o 
   8   6  10     2482.79     2528.43     93.05 o 
  10   6  10      641.44      729.37     50.13 o 
  12   6  10     1649.91     1561.85     72.99 o 
  14   6  10     1292.58     1216.89     75.87 o 
  16   6  10        4.23      -11.63     69.18 o 
  18   6  10      117.36       97.46     49.82 o 
  20   6  10      783.75      739.14     69.67 o 
 -19   7  10      714.89      803.38    138.28 o 
 -17   7  10       38.98       86.28     51.42 o 
 -15   7  10      567.69      392.14     73.00 o 
 -13   7  10      142.70      116.37     46.46 o 
 -11   7  10     1637.61     1663.79     87.97 o 
  -9   7  10       98.75       50.61     44.84 o 
  -7   7  10     1262.24     1106.55     84.99 o 
  -5   7  10      449.57      468.65     47.95 o 
  -3   7  10       79.92       34.69     31.27 o 
  -1   7  10     1687.66     1672.40     84.41 o 
   1   7  10     1722.65     1800.11     67.63 o 
   3   7  10     1378.50     1333.55     84.24 o 
   5   7  10      705.05      803.34     53.76 o 
   7   7  10      133.51      130.71     35.25 o 
   9   7  10      646.86      568.96     48.26 o 
  11   7  10        3.54        2.74     29.60 o 
  13   7  10     2598.93     2609.29     94.28 o 
  15   7  10     3231.98     2829.09    151.17 o 
  17   7  10       30.42      143.12     67.50 o 
  19   7  10       66.06       52.60     69.15 o 
 -16   8  10      274.01      308.26     63.04 o 
 -14   8  10       20.43       20.36     47.36 o 
 -12   8  10      960.75     1061.16     77.91 o 
 -10   8  10      149.37      294.04     58.85 o 
  -8   8  10       54.26       59.99     57.01 o 
  -6   8  10      451.25      429.23     71.01 o 
  -4   8  10       32.90      -13.41     45.47 o 
  -2   8  10     4022.64     3894.09    130.46 o 
   0   8  10        7.96      -32.21     36.54 o 
   2   8  10     1581.77     1458.27     69.96 o 
   4   8  10      795.42      827.35     62.82 o 
   6   8  10     1058.32      962.87     60.32 o 
   8   8  10     2324.22     2489.52     87.93 o 
  10   8  10      410.00      366.70     45.33 o 
  12   8  10       87.06      128.01     51.29 o 
  14   8  10      184.01      263.32     93.02 o 
  16   8  10      118.00       67.64     69.49 o 
 -15   9  10      419.08      493.86     70.90 o 
 -13   9  10     1272.11     1221.50     98.41 o 
 -11   9  10     1143.57     1145.87     91.53 o 
  -9   9  10     1357.69     1393.92     93.64 o 
  -7   9  10     1867.28     1742.54    121.00 o 
  -5   9  10     1259.25     1060.20    175.84 o 
  -3   9  10      824.52      792.78     86.35 o 
  -1   9  10      627.95      572.61     62.87 o 
   1   9  10        3.25       73.14     42.69 o 
   3   9  10        9.34      111.72     46.05 o 
   5   9  10      562.91      445.28     54.98 o 
   7   9  10      944.98      956.09     65.45 o 
   9   9  10      850.81      784.14     76.29 o 
  11   9  10      592.58      547.16     83.47 o 
  13   9  10      628.38      529.28     57.40 o 
  15   9  10      408.89      455.95    119.34 o 
 -12  10  10       70.63      116.94     68.39 o 
 -10  10  10       11.88       22.36     85.36 o 
  -8  10  10     1986.13     2020.76    136.11 o 
  -6  10  10     4053.87     3885.23    179.92 o 
  -4  10  10        1.69      -46.98     46.98 o 
  -2  10  10      556.82      561.15     81.26 o 
   0  10  10      468.81      532.26     80.25 o 
   2  10  10      515.37      729.28     86.72 o 
   4  10  10     2130.04     1811.91     98.63 o 
   6  10  10      192.33      198.71     48.45 o 
   8  10  10     2095.43     1991.29     96.24 o 
  10  10  10      517.93      528.86     60.14 o 
  12  10  10        0.67       49.81     33.05 o 
  -9  11  10      470.59      364.68    123.83 o 
  -7  11  10      518.97      459.33     86.02 o 
  -5  11  10     1739.71     1825.35    135.10 o 
  -3  11  10       57.92        6.08     53.72 o 
  -1  11  10      581.78      530.47    115.82 o 
   1  11  10      195.82      123.92     62.41 o 
   3  11  10      101.87      166.72     61.64 o 
   5  11  10      367.02      290.82     61.61 o 
   7  11  10      423.05      494.32     68.36 o 
   9  11  10     1118.21     1083.83    144.83 o 
 -23   1  11      163.03      167.87     63.50 o 
 -21   1  11     2585.64     2856.09    153.55 o 
 -19   1  11      619.71      625.03     72.61 o 
 -17   1  11       29.44       77.04     39.26 o 
 -15   1  11      308.61      261.28     60.67 o 
 -13   1  11      248.60      214.77     33.45 o 
 -11   1  11     9584.26     9066.78    142.51 o 
  -9   1  11     1338.70     1167.23     40.28 o 
  -7   1  11     1124.29     1063.67     41.80 o 
  -5   1  11       76.58      137.03     23.96 o 
  -3   1  11    14954.05    14463.66    173.71 o 
  -1   1  11    16413.41    16088.02    186.67 o 
   1   1  11     4754.22     4896.60     80.63 o 
   3   1  11      200.78      147.89     21.35 o 
   5   1  11      624.39      713.05     34.27 o 
   7   1  11     5461.22     5145.72     89.26 o 
   9   1  11     4304.01     3998.14     87.10 o 
  11   1  11        5.84       14.47     24.07 o 
  13   1  11       66.73       75.95     28.64 o 
  15   1  11      136.25       95.63     31.26 o 
  17   1  11      257.47      309.50     48.97 o 
  19   1  11      247.63      237.11     43.75 o 
  21   1  11     1929.15     2044.48    102.33 o 
  23   1  11     2819.74     3151.95    110.15 o 
 -22   2  11      316.80      353.71     71.81 o 
 -20   2  11      167.49       61.10     52.12 o 
 -18   2  11      236.79      317.87     51.88 o 
 -16   2  11      561.15      543.85     54.57 o 
 -14   2  11      401.24      382.70     43.08 o 
 -12   2  11      132.50      190.54     34.85 o 
 -10   2  11      388.10      319.71     31.09 o 
  -8   2  11     5049.41     4876.76     88.42 o 
  -6   2  11    10117.47     9615.96    142.00 o 
  -4   2  11      410.57      350.39     30.59 o 
  -2   2  11      246.38      273.47     25.61 o 
   0   2  11     6729.73     6845.72    107.47 o 
   2   2  11     1409.57     1250.39     55.43 o 
   4   2  11      692.67      586.66     41.08 o 
   6   2  11       74.85       66.64     24.45 o 
   8   2  11     4680.07     4734.27    139.83 o 
  10   2  11     1909.57     2006.41     63.45 o 
  12   2  11        0.10      -11.82     26.25 o 
  14   2  11     2176.82     2013.69     70.31 o 
  16   2  11        3.38      -31.26     31.26 o 
  18   2  11      135.95      158.56     44.91 o 
  20   2  11     2028.56     2029.45     88.18 o 
  22   2  11      121.46       53.92     52.58 o 
 -21   3  11      356.82      430.42     60.00 o 
 -19   3  11       49.29       49.31     51.12 o 
 -17   3  11      124.99      113.71     54.57 o 
 -15   3  11      808.52      845.81     74.10 o 
 -13   3  11      549.98      588.24     51.90 o 
 -11   3  11      497.38      434.58     41.83 o 
  -9   3  11      201.31      197.82     35.41 o 
  -7   3  11      148.72       91.10     24.98 o 
  -5   3  11       10.49       14.02     24.37 o 
  -3   3  11      196.95      154.12     33.30 o 
  -1   3  11        1.39      -19.39     19.39 o 
   1   3  11       55.89       40.07     26.02 o 
   3   3  11     1848.95     1609.84     61.46 o 
   5   3  11      113.03      105.66     29.78 o 
   7   3  11     3275.13     2960.11    121.76 o 
   9   3  11     4471.92     4109.50     94.28 o 
  11   3  11      127.32       83.08     57.02 o 
  13   3  11      479.60      438.57     42.23 o 
  15   3  11      205.41      285.26     40.32 o 
  17   3  11     1124.66     1214.76     87.62 o 
  19   3  11        0.56      -27.27     43.82 o 
  21   3  11        8.35       40.66     49.18 o 
 -22   4  11     2038.38     1809.15    123.61 o 
 -20   4  11     1918.31     1855.05    109.67 o 
 -18   4  11     2738.13     2764.29    123.86 o 
 -16   4  11     1252.34     1235.71     76.85 o 
 -14   4  11     1247.16     1175.78     70.75 o 
 -12   4  11       15.97       72.38     38.06 o 
 -10   4  11      426.12      430.07     41.06 o 
  -8   4  11     3687.13     3539.98     87.92 o 
  -6   4  11     4881.45     4704.32     86.53 o 
  -4   4  11     1145.84      990.83     47.42 o 
  -2   4  11     1306.10     1288.83     49.35 o 
   0   4  11      395.05      332.83     33.07 o 
   2   4  11     7064.23     6358.01    129.59 o 
   4   4  11     7053.76     6597.01    184.29 o 
   6   4  11      324.68      347.62     38.39 o 
   8   4  11    12591.26    11975.39    201.90 o 
  10   4  11     2819.94     2918.80     94.94 o 
  12   4  11     2667.14     2611.33     84.79 o 
  14   4  11     3055.77     3033.31    119.58 o 
  16   4  11     1065.92      956.20     70.13 o 
  18   4  11     2314.62     2654.75    209.55 o 
  20   4  11      778.84      898.07     78.40 o 
 -21   5  11     2047.51     1921.15    116.36 o 
 -19   5  11      152.41      128.65     69.30 o 
 -17   5  11       26.59       -5.55     54.39 o 
 -15   5  11      175.10      254.03     49.13 o 
 -13   5  11      141.61      135.76     61.66 o 
 -11   5  11     4532.99     4606.65    136.07 o 
  -9   5  11     3194.80     3143.02    122.70 o 
  -7   5  11      608.20      576.78     45.38 o 
  -5   5  11      776.66      868.02     42.68 o 
  -3   5  11     2550.40     2487.25     76.53 o 
  -1   5  11      155.52      163.40     35.59 o 
   1   5  11     3329.87     3483.19     94.68 o 
   3   5  11     1754.70     1615.11     66.05 o 
   5   5  11        0.34      -14.80     27.65 o 
   7   5  11     2576.69     2526.26     83.34 o 
   9   5  11      163.63      179.35     36.28 o 
  11   5  11      450.16      469.59     78.02 o 
  13   5  11     2451.08     2384.06    103.03 o 
  15   5  11      685.17      794.25    107.99 o 
  17   5  11        9.94       12.65     41.82 o 
  19   5  11      223.96      252.99     55.37 o 
 -20   6  11      285.06      293.54     70.01 o 
 -18   6  11      396.51      332.41     67.76 o 
 -16   6  11     1004.79     1119.65     75.56 o 
 -14   6  11        3.17       27.51     42.21 o 
 -12   6  11      565.58      544.59     62.67 o 
 -10   6  11      727.85      715.37     63.97 o 
  -8   6  11      987.01      878.48     58.87 o 
  -6   6  11      230.89      203.92     40.28 o 
  -4   6  11      528.72      530.23     58.97 o 
  -2   6  11      436.20      418.95     36.82 o 
   0   6  11       10.01       40.33     32.76 o 
   2   6  11     1616.43     1653.87     76.02 o 
   4   6  11     2396.21     2187.19     79.24 o 
   6   6  11       26.50       17.65     34.64 o 
   8   6  11     4249.27     4256.80    111.57 o 
  10   6  11      256.57      204.73     39.58 o 
  12   6  11      899.68      825.20     60.57 o 
  14   6  11      348.04      276.40     47.12 o 
  16   6  11       44.93       14.94     42.11 o 
  18   6  11      201.69      316.30     58.08 o 
 -17   7  11       49.80        8.52     49.79 o 
 -15   7  11        1.67      -22.59     51.62 o 
 -13   7  11      929.66     1018.31     78.41 o 
 -11   7  11     7083.60     7123.24    180.14 o 
  -9   7  11     1294.66     1276.49     87.33 o 
  -7   7  11      133.73      155.87     48.84 o 
  -5   7  11       42.79      -19.10     32.06 o 
  -3   7  11     1904.98     1693.34     87.49 o 
  -1   7  11     8557.58     8126.41    266.57 o 
   1   7  11      431.13      543.51     53.59 o 
   3   7  11      315.75      298.14     46.27 o 
   5   7  11       24.37       28.37     32.56 o 
   7   7  11     7573.56     7349.84    158.58 o 
   9   7  11     1588.77     1563.18     72.53 o 
  11   7  11      208.12      251.72     42.03 o 
  13   7  11     1473.05     1450.50     77.28 o 
  15   7  11      573.39      681.12     60.15 o 
  17   7  11       44.44      -55.30     55.30 o 
 -16   8  11      325.74      339.92     85.81 o 
 -14   8  11      995.54     1147.91    112.23 o 
 -12   8  11     1582.09     1533.55    104.06 o 
 -10   8  11     1354.82     1267.92     91.42 o 
  -8   8  11      987.35      930.79     78.41 o 
  -6   8  11      868.52      837.66     88.08 o 
  -4   8  11      221.15      323.62     58.12 o 
  -2   8  11     1347.64     1185.08     78.79 o 
   0   8  11      957.68      915.17     73.26 o 
   2   8  11        2.88      -27.47     38.12 o 
   4   8  11      164.08      121.74     41.82 o 
   6   8  11       29.30       87.65     38.82 o 
   8   8  11      147.96      104.57     39.69 o 
  10   8  11      187.57      185.78     49.52 o 
  12   8  11      534.06      607.38     59.36 o 
  14   8  11       57.91        5.26     38.71 o 
  16   8  11       81.92       48.80     66.58 o 
 -15   9  11      489.33      514.72     89.84 o 
 -13   9  11      592.14      637.35     93.77 o 
 -11   9  11      415.74      476.62     73.45 o 
  -9   9  11       29.82       85.35     59.00 o 
  -7   9  11     1042.82     1136.74    106.03 o 
  -5   9  11      718.03      897.03     94.43 o 
  -3   9  11      289.45      383.45     77.61 o 
  -1   9  11      929.95     1155.23     79.96 o 
   1   9  11       89.58      124.16     46.68 o 
   3   9  11      805.33      932.21     86.17 o 
   5   9  11        3.19      -29.25     30.95 o 
   7   9  11     1586.78     1418.92    112.90 o 
   9   9  11     1389.93     1577.95     84.59 o 
  11   9  11        2.19       -1.95     36.70 o 
  13   9  11      471.04      487.65     61.07 o 
 -12  10  11       97.96       61.53     63.59 o 
 -10  10  11      294.92      310.77     80.94 o 
  -8  10  11      546.80      480.10     87.55 o 
  -6  10  11     1713.33     1726.65    157.51 o 
  -4  10  11      964.72      804.25     95.53 o 
  -2  10  11        1.52        5.88     77.24 o 
   0  10  11        0.08      -14.03     51.25 o 
   2  10  11      303.94      413.92    136.01 o 
   4  10  11      820.16      683.34     73.54 o 
   6  10  11       28.36       25.59     43.60 o 
   8  10  11      281.75      246.90     59.80 o 
  10  10  11       60.80       35.36     34.42 o 
  12  10  11       97.53       11.63     87.83 o 
  -7  11  11      293.94      389.94     85.47 o 
  -5  11  11     1959.37     1907.44    309.26 o 
  -3  11  11      487.92      600.64     93.88 o 
  -1  11  11       32.31       33.23     56.75 o 
   1  11  11      440.67      499.44     83.46 o 
   3  11  11      920.06      986.89    101.92 o 
   5  11  11       62.08       84.39     54.27 o 
   7  11  11       14.26      -44.05     44.05 o 
 -22   0  12       15.46      -70.51     72.29 o 
 -20   0  12      366.87      444.71    131.13 o 
 -18   0  12       27.53        3.86     50.24 o 
 -16   0  12       10.42       23.04     49.31 o 
 -14   0  12      366.16      360.34     77.10 o 
 -12   0  12      240.33      308.48     47.52 o 
 -10   0  12     6116.33     5729.24    128.20 o 
  -8   0  12     5095.01     5073.90    130.68 o 
  -6   0  12     3342.33     3359.85    104.93 o 
  -4   0  12     2376.48     2141.09     88.48 o 
  -2   0  12     3178.26     2819.90    112.98 o 
   0   0  12    13831.26    13109.05    198.43 o 
   2   0  12     5695.99     5649.27    149.45 o 
   4   0  12        4.27       33.24     28.41 o 
   6   0  12      565.42      629.35     44.38 o 
   8   0  12    13446.74    12471.54    259.46 o 
  10   0  12      443.24      450.44    115.89 o 
  12   0  12      224.87      441.69     55.18 o 
  14   0  12      240.47      235.27     53.75 o 
  16   0  12      518.93      584.09     74.93 o 
  18   0  12       19.77       60.04     51.76 o 
  20   0  12      432.41      476.62     75.83 o 
  22   0  12     3787.39     3681.38    165.39 o 
 -21   1  12      339.05      441.20     73.25 o 
 -19   1  12      356.04      186.65     51.65 o 
 -17   1  12      205.91      295.51     51.36 o 
 -15   1  12     2434.11     2306.70     82.04 o 
 -13   1  12      398.59      478.41     56.53 o 
 -11   1  12      403.87      391.70     45.76 o 
  -9   1  12     2555.41     2526.92     61.66 o 
  -7   1  12        4.20       30.75     22.89 o 
  -5   1  12     3349.05     3201.49     69.70 o 
  -3   1  12     1507.11     1601.34     52.03 o 
  -1   1  12       24.53       69.34     23.64 o 
   1   1  12     4089.02     3995.25     74.05 o 
   3   1  12        0.22       22.61     19.14 o 
   5   1  12     1347.92     1395.58     46.14 o 
   7   1  12       51.38       93.07     23.90 o 
   9   1  12       86.08       70.82     27.18 o 
  11   1  12        0.02      -13.43     28.35 o 
  13   1  12     2546.46     2565.23     87.18 o 
  15   1  12      796.01      663.12     49.59 o 
  17   1  12       27.98      -11.78     32.69 o 
  19   1  12      284.74      349.79     52.28 o 
  21   1  12     1038.71     1098.00     70.49 o 
 -22   2  12      186.15      186.77     64.41 o 
 -20   2  12       64.88       95.10     48.97 o 
 -18   2  12      969.04      940.21     71.12 o 
 -16   2  12        1.15      -42.77     42.77 o 
 -14   2  12      362.17      328.72     42.82 o 
 -12   2  12     4260.69     4208.84    103.86 o 
 -10   2  12     1142.65     1066.98     50.23 o 
  -8   2  12       22.19       32.64     23.05 o 
  -6   2  12     1429.55     1411.25     58.40 o 
  -4   2  12     2567.08     2458.16     65.68 o 
  -2   2  12     7113.23     6923.10    104.65 o 
   0   2  12     2012.21     1821.58     75.65 o 
   2   2  12      736.48      860.77     38.97 o 
   4   2  12       14.98       -6.51     26.28 o 
   6   2  12     2578.82     2435.45     94.48 o 
   8   2  12     5857.22     5383.06    112.21 o 
  10   2  12      418.79      393.96     40.08 o 
  12   2  12       71.97       -3.93     27.40 o 
  14   2  12     2304.27     2234.20     79.95 o 
  16   2  12        7.22      -14.21     32.55 o 
  18   2  12      332.32      253.37     58.78 o 
  20   2  12      192.28      182.60     56.14 o 
  22   2  12      470.73      584.87     86.11 o 
 -21   3  12     1100.52     1073.56     81.30 o 
 -19   3  12       98.88       72.33     74.36 o 
 -17   3  12      878.06     1001.73     83.93 o 
 -15   3  12      187.71       98.18     44.42 o 
 -13   3  12     1140.17     1050.10     60.04 o 
 -11   3  12      575.09      563.22     46.72 o 
  -9   3  12     4140.21     3939.19     89.75 o 
  -7   3  12    13188.14    13056.84    170.77 o 
  -5   3  12    12464.39    11572.71    165.19 o 
  -3   3  12       44.55       31.04     24.84 o 
  -1   3  12      187.52      165.23     25.35 o 
   1   3  12      632.33      609.42     38.85 o 
   3   3  12     9613.73     9343.64    167.57 o 
   5   3  12     4544.97     4123.19    111.78 o 
   7   3  12      504.57      544.02     44.28 o 
   9   3  12     2273.29     2035.32     76.83 o 
  11   3  12     1530.10     1567.50     70.36 o 
  13   3  12     1694.46     1579.06     69.51 o 
  15   3  12      268.29      214.16     39.29 o 
  17   3  12     2742.22     2787.01    112.68 o 
  19   3  12     1223.80     1491.28     91.97 o 
  21   3  12        6.30       35.21     55.44 o 
 -20   4  12       98.04       63.80     70.12 o 
 -18   4  12        1.98        3.11     47.55 o 
 -16   4  12      705.30      620.57     71.32 o 
 -14   4  12       75.67      158.89     43.89 o 
 -12   4  12        1.82       -2.72     29.11 o 
 -10   4  12     1306.74     1288.90     77.94 o 
  -8   4  12      229.85      234.21     36.54 o 
  -6   4  12      580.11      673.29     38.37 o 
  -4   4  12     2835.15     2867.59    104.15 o 
  -2   4  12      822.76      828.27     53.49 o 
   0   4  12      137.70       82.37     26.23 o 
   2   4  12       44.49       41.43     29.07 o 
   4   4  12       35.83       88.49     30.79 o 
   6   4  12       61.06       72.46     31.45 o 
   8   4  12      596.17      625.36     49.30 o 
  10   4  12       68.64       16.90     36.04 o 
  12   4  12     1113.37     1116.94    107.42 o 
  14   4  12       14.55       53.99     41.52 o 
  16   4  12       15.79      -40.10     50.34 o 
  18   4  12      242.76      276.08     56.96 o 
  20   4  12      586.19      628.60    104.93 o 
 -19   5  12      577.50      444.65     79.44 o 
 -17   5  12      763.89      716.96     79.04 o 
 -15   5  12     1757.56     1862.33     90.69 o 
 -13   5  12      559.21      591.15     79.22 o 
 -11   5  12     1211.15     1177.60     59.25 o 
  -9   5  12     2069.84     1806.60     85.58 o 
  -7   5  12     2293.41     2140.33     85.82 o 
  -5   5  12     1432.32     1437.71     63.43 o 
  -3   5  12      941.58      962.59     53.38 o 
  -1   5  12      286.48      249.84     41.29 o 
   1   5  12     9315.34     8735.19    227.09 o 
   3   5  12     3244.86     3072.96     95.43 o 
   5   5  12     1905.04     1762.24     72.82 o 
   7   5  12      232.92      213.60     39.84 o 
   9   5  12      125.37       46.80     33.63 o 
  11   5  12        0.51       -8.84     39.52 o 
  13   5  12      518.29      550.44     57.90 o 
  15   5  12      193.19      257.80     96.84 o 
  17   5  12      120.57      135.14     73.07 o 
  19   5  12      237.67      326.00     60.13 o 
 -18   6  12       69.24      119.00     66.92 o 
 -16   6  12      697.10      613.46     72.86 o 
 -14   6  12      358.55      460.42     82.40 o 
 -12   6  12      958.43     1109.40     79.20 o 
 -10   6  12     1002.81     1017.15     74.58 o 
  -8   6  12       33.76       28.15     35.08 o 
  -6   6  12      140.05      138.21     39.39 o 
  -4   6  12     1216.63     1130.59     58.38 o 
  -2   6  12    10278.85    10031.20    195.80 o 
   0   6  12     6405.85     6266.99    149.67 o 
   2   6  12     3007.33     3146.96    114.49 o 
   4   6  12       90.29       34.19     36.90 o 
   6   6  12      636.40      725.45     63.78 o 
   8   6  12     1616.08     1601.82     72.64 o 
  10   6  12      150.76       96.16     37.13 o 
  12   6  12       20.95       12.41     39.05 o 
  14   6  12        0.04      -36.44     36.90 o 
  16   6  12       51.85        3.96     40.66 o 
  18   6  12      122.89       66.71     52.20 o 
 -17   7  12        2.89      -52.44     57.74 o 
 -15   7  12       14.69      -47.26     53.89 o 
 -13   7  12      104.60       78.39     49.31 o 
 -11   7  12      307.06      251.76     55.58 o 
  -9   7  12      442.96      283.27     69.40 o 
  -7   7  12       80.02      111.27     46.85 o 
  -5   7  12      124.82      104.29     40.24 o 
  -3   7  12      266.06      363.39     81.83 o 
  -1   7  12        4.65       23.41     32.67 o 
   1   7  12        0.03       36.89     58.16 o 
   3   7  12      187.80      137.01     38.66 o 
   5   7  12      900.76      931.64     59.96 o 
   7   7  12     3255.40     2993.43    120.12 o 
   9   7  12      356.96      430.41     49.63 o 
  11   7  12       13.98       35.68     40.19 o 
  13   7  12        1.19      -12.75     38.94 o 
  15   7  12       91.51       17.47     42.85 o 
  17   7  12       59.87       35.07     45.18 o 
 -16   8  12      135.24      139.51     58.56 o 
 -14   8  12        3.00      -46.91     46.91 o 
 -12   8  12      834.27      912.29     89.34 o 
 -10   8  12      907.21      938.99     85.87 o 
  -8   8  12      160.23      102.05     51.52 o 
  -6   8  12        1.44       16.97     51.64 o 
  -4   8  12      163.51      107.01     48.06 o 
  -2   8  12      579.49      644.75     67.72 o 
   0   8  12     2071.30     1971.89    100.22 o 
   2   8  12       11.22        3.31     33.06 o 
   4   8  12      433.68      468.07     56.36 o 
   6   8  12     1325.53     1119.93     74.46 o 
   8   8  12     2563.56     2765.29     98.09 o 
  10   8  12      578.67      530.12     53.96 o 
  12   8  12      821.48      763.77    109.09 o 
  14   8  12      926.29      708.22    111.85 o 
  16   8  12      128.86      127.97     50.05 o 
 -13   9  12      389.76      340.90     74.24 o 
 -11   9  12      224.28      216.90    123.60 o 
  -9   9  12      371.65      480.07     85.50 o 
  -7   9  12      590.04      725.69     95.03 o 
  -5   9  12      355.28      300.26     72.02 o 
  -3   9  12     1486.89     1456.32    113.45 o 
  -1   9  12      857.32      813.54     74.08 o 
   1   9  12       77.48       71.04     47.75 o 
   3   9  12      451.19      699.04     71.95 o 
   5   9  12     2460.05     2407.40     89.42 o 
   7   9  12      313.47      302.94     54.49 o 
   9   9  12      950.34      878.42     71.19 o 
  11   9  12      125.35       63.91     59.07 o 
  13   9  12       91.31      122.84     49.59 o 
 -10  10  12      134.19      313.67    114.32 o 
  -8  10  12      759.68      923.35    156.24 o 
  -6  10  12     2990.36     2686.49    157.48 o 
  -4  10  12      508.80      573.45     89.49 o 
  -2  10  12     1149.34      903.06    215.99 o 
   0  10  12        4.61       -9.33     51.52 o 
   2  10  12     1422.34     1238.26     91.01 o 
   4  10  12      838.54      802.65     78.65 o 
   6  10  12       15.24        6.53     43.07 o 
   8  10  12      778.83      841.45     61.81 o 
  10  10  12       40.16       70.00     38.34 o 
  -5  11  12      512.43      658.88    100.17 o 
  -3  11  12       54.13      117.15     71.14 o 
  -1  11  12        0.02       32.49     59.67 o 
   1  11  12      993.03      870.38    102.33 o 
   3  11  12     1236.28     1107.25    206.60 o 
   5  11  12       88.43      155.54     57.17 o 
 -21   1  13       41.08      -46.32     52.23 o 
 -19   1  13      243.82      222.60     52.49 o 
 -17   1  13     1694.46     1608.54     74.73 o 
 -15   1  13        5.41       27.42     37.05 o 
 -13   1  13     1301.64     1473.63     61.97 o 
 -11   1  13     1560.86     1609.43     53.80 o 
  -9   1  13      282.07      244.60     41.32 o 
  -7   1  13      434.10      453.58     35.41 o 
  -5   1  13      145.40      124.13     27.28 o 
  -3   1  13     1679.50     1630.72     54.53 o 
  -1   1  13      490.90      353.92     30.98 o 
   1   1  13        7.32       11.80     23.37 o 
   3   1  13        1.07       20.28     17.58 o 
   5   1  13     1884.91     1683.58     49.75 o 
   7   1  13     4293.20     4058.96     90.31 o 
   9   1  13     7097.17     6581.39    123.21 o 
  11   1  13       22.24       -6.88     37.36 o 
  13   1  13     1016.12     1074.90     61.54 o 
  15   1  13      107.51       76.26     34.47 o 
  17   1  13     5375.62     5569.56    129.74 o 
  19   1  13      336.87      341.18     49.56 o 
  21   1  13      169.52      240.27     49.67 o 
 -20   2  13     1020.11     1184.68     82.90 o 
 -18   2  13        4.22      -35.32     44.01 o 
 -16   2  13     1229.75     1276.73     67.79 o 
 -14   2  13        6.00      -29.31     29.31 o 
 -12   2  13     1528.71     1502.85     68.27 o 
 -10   2  13        7.48        4.22     27.29 o 
  -8   2  13     9038.85     8967.49    135.52 o 
  -6   2  13     2580.15     2261.63     71.72 o 
  -4   2  13     4232.97     4077.90     93.21 o 
  -2   2  13      188.82      147.05     31.12 o 
   0   2  13     1879.99     1851.88     63.29 o 
   2   2  13     7004.81     6870.67    114.98 o 
   4   2  13     6827.90     6229.41    117.18 o 
   6   2  13     5287.01     5061.11    103.22 o 
   8   2  13     1600.93     1538.42     70.02 o 
  10   2  13     1656.16     1618.92     85.14 o 
  12   2  13       96.10       72.04     34.24 o 
  14   2  13     1575.25     1617.06     73.52 o 
  16   2  13      974.08      860.91     61.06 o 
  18   2  13     1949.61     2125.63    115.60 o 
  20   2  13        0.20       17.87     48.66 o 
 -21   3  13       89.81       78.32     62.50 o 
 -19   3  13      229.55      220.39     59.28 o 
 -17   3  13        3.33       -4.03     50.98 o 
 -15   3  13       57.84       43.51     42.83 o 
 -13   3  13       66.16      131.54     37.32 o 
 -11   3  13     1052.95     1162.15     60.87 o 
  -9   3  13       13.45      -18.43     29.26 o 
  -7   3  13      327.32      387.28     35.61 o 
  -5   3  13     1083.55     1157.23     71.46 o 
  -3   3  13      392.79      416.44     43.57 o 
  -1   3  13     2086.63     2024.97     72.52 o 
   1   3  13        8.51       44.46     25.53 o 
   3   3  13      122.07      138.96     37.24 o 
   5   3  13      617.71      608.84     49.76 o 
   7   3  13      944.25      942.49     57.97 o 
   9   3  13      269.19      274.42     46.05 o 
  11   3  13     2309.78     2324.74     87.14 o 
  13   3  13       11.14      -10.95     31.81 o 
  15   3  13        1.63        3.82     33.66 o 
  17   3  13      149.02      131.97     49.42 o 
  19   3  13      121.75       95.48     55.85 o 
  21   3  13       71.05       20.36     50.33 o 
 -20   4  13      253.57      289.21     68.99 o 
 -18   4  13      178.16      212.89     62.27 o 
 -16   4  13      550.32      594.61     82.91 o 
 -14   4  13       85.87       39.93     43.88 o 
 -12   4  13      372.32      403.96     49.62 o 
 -10   4  13      512.52      531.10     48.07 o 
  -8   4  13     4926.86     4585.15    112.76 o 
  -6   4  13     9827.54     9510.98    148.30 o 
  -4   4  13     5869.59     5631.56    125.35 o 
  -2   4  13      134.94      109.88     40.65 o 
   0   4  13     3868.69     3611.00     86.94 o 
   2   4  13    23840.45    22322.59    330.01 o 
   4   4  13    12025.44    11832.96    206.02 o 
   6   4  13     1754.21     1609.14     70.29 o 
   8   4  13       84.97       86.09     35.23 o 
  10   4  13     2599.81     2551.22     83.66 o 
  12   4  13     2662.92     2632.51     92.81 o 
  14   4  13     1042.67     1067.82     80.92 o 
  16   4  13     1093.64     1042.64     95.78 o 
  18   4  13     1588.64     1827.04    150.90 o 
  20   4  13       82.28       86.14     53.29 o 
 -19   5  13      229.34      106.68     68.98 o 
 -17   5  13      229.91      254.03     74.40 o 
 -15   5  13      187.81      122.26     47.87 o 
 -13   5  13     1229.55     1091.07     72.98 o 
 -11   5  13      138.64       65.92     45.35 o 
  -9   5  13      484.16      458.14     49.30 o 
  -7   5  13     2391.99     2437.50     95.49 o 
  -5   5  13        0.68        6.97     29.36 o 
  -3   5  13     3941.40     3806.05    121.29 o 
  -1   5  13      116.92       79.47     37.59 o 
   1   5  13     4766.80     4399.80    114.31 o 
   3   5  13      173.44      158.61     37.43 o 
   5   5  13     7150.98     7143.81    152.13 o 
   7   5  13     4762.54     4807.38    157.81 o 
   9   5  13      749.08      765.67     64.06 o 
  11   5  13       41.95       73.95     41.83 o 
  13   5  13      457.43      253.96     51.41 o 
  15   5  13      145.30      198.88     53.68 o 
  17   5  13      527.78      545.85     67.09 o 
  19   5  13      124.52       43.31     51.69 o 
 -18   6  13       33.15       84.68     68.70 o 
 -16   6  13      415.51      456.06     70.04 o 
 -14   6  13      125.65      114.00     58.02 o 
 -12   6  13      692.13      699.88     71.37 o 
 -10   6  13       74.36       80.13     44.50 o 
  -8   6  13     3170.88     2950.64    104.71 o 
  -6   6  13      459.35      513.88     54.12 o 
  -4   6  13       67.87       53.64     37.07 o 
  -2   6  13       97.08       91.10     44.48 o 
   0   6  13     1833.70     1489.88     76.52 o 
   2   6  13        1.03       43.51     34.85 o 
   4   6  13      446.49      500.52     50.31 o 
   6   6  13       69.96       70.79     36.20 o 
   8   6  13     2758.16     2702.67     95.34 o 
  10   6  13      168.28      189.25     47.29 o 
  12   6  13      197.21      132.58     47.09 o 
  14   6  13       26.26      -39.34     40.09 o 
  16   6  13      245.67      114.43     51.19 o 
  18   6  13      119.54      206.83     56.45 o 
 -17   7  13      921.81     1008.59    120.85 o 
 -15   7  13      445.25      425.52     68.52 o 
 -13   7  13      509.08      483.46     68.46 o 
 -11   7  13      188.36      163.30     58.89 o 
  -9   7  13      190.55      191.13     57.10 o 
  -7   7  13      436.30      444.13     53.82 o 
  -5   7  13      588.67      577.93     63.41 o 
  -3   7  13      128.46      107.70     46.84 o 
  -1   7  13     2790.72     2845.03    101.54 o 
   1   7  13     1015.21      949.86     75.39 o 
   3   7  13        3.82       -7.30     34.65 o 
   5   7  13     1417.89     1216.38    109.13 o 
   7   7  13     2409.33     2345.23     91.21 o 
   9   7  13     5371.18     5621.34    284.31 o 
  11   7  13     1385.65     1437.00    147.51 o 
  13   7  13      824.59      798.25    107.23 o 
  15   7  13        0.57       15.81     49.01 o 
 -14   8  13       14.09       -0.21     50.44 o 
 -12   8  13      303.95      260.14     68.77 o 
 -10   8  13       29.24      -50.11     50.11 o 
  -8   8  13      105.09      137.01     63.22 o 
  -6   8  13       10.25        8.58     61.29 o 
  -4   8  13       53.74       32.97     43.10 o 
  -2   8  13     3038.16     2989.74    124.74 o 
   0   8  13      891.89      961.02     66.83 o 
   2   8  13      950.28     1035.38     82.23 o 
   4   8  13      231.35      192.86     48.79 o 
   6   8  13     2606.97     2704.90    130.89 o 
   8   8  13     1573.18     1541.51     79.42 o 
  10   8  13     1273.64     1300.73    111.96 o 
  12   8  13        9.63      -41.64     41.64 o 
  14   8  13      197.14      236.42     53.51 o 
 -13   9  13       30.57      -43.16     53.70 o 
 -11   9  13      345.57      352.99     84.28 o 
  -9   9  13      332.86      222.54     81.08 o 
  -7   9  13     1706.24     1633.27    127.93 o 
  -5   9  13      374.84      271.19     75.82 o 
  -3   9  13      359.36      485.63     80.49 o 
  -1   9  13     1653.73     1714.81    164.90 o 
   1   9  13        0.34       -8.82     43.48 o 
   3   9  13      558.39      485.94     90.33 o 
   5   9  13      445.37      424.26     50.85 o 
   7   9  13      428.83      454.62     60.28 o 
   9   9  13      157.01      220.52     78.23 o 
  11   9  13       11.11       21.30     54.64 o 
  -8  10  13      667.98      673.93    101.08 o 
  -6  10  13      440.90      493.73     89.56 o 
  -4  10  13      559.49      697.03    101.13 o 
  -2  10  13      512.68      545.98    108.16 o 
   0  10  13     1158.84     1156.90    261.75 o 
   2  10  13     3639.65     3732.54    210.64 o 
   4  10  13     1772.34     1692.96    104.84 o 
   6  10  13       11.59      -21.65     43.93 o 
   8  10  13      179.31      170.10     43.37 o 
  -1  11  13       30.63       93.92     64.00 o 
   1  11  13      208.52      279.62     76.40 o 
 -20   0  14      375.23      264.55     99.12 o 
 -18   0  14      338.57      440.56     76.18 o 
 -16   0  14     2682.07     2444.34    131.90 o 
 -14   0  14      113.60       98.89     53.43 o 
 -12   0  14      721.95      761.43     78.17 o 
 -10   0  14     1000.45     1062.22     63.66 o 
  -8   0  14      289.60      339.58     50.94 o 
  -6   0  14      558.27      602.88     75.60 o 
  -4   0  14      347.14      436.83     49.52 o 
  -2   0  14     1054.82      832.08     64.15 o 
   0   0  14      378.48      256.30     42.24 o 
   2   0  14      265.63      234.80     32.99 o 
   4   0  14     2798.14     3025.19     96.83 o 
   6   0  14      758.53      870.08     91.04 o 
   8   0  14     7458.44     7041.81    183.26 o 
  10   0  14     7646.14     7202.16    190.95 o 
  12   0  14      576.70      687.97     74.63 o 
  14   0  14     1372.83     1471.69    121.39 o 
  16   0  14     6078.60     6233.94    194.48 o 
  18   0  14     3400.78     3478.80    168.99 o 
  20   0  14      109.63      136.51     64.26 o 
 -21   1  14     1957.37     2244.72    148.91 o 
 -19   1  14      296.82      209.57     56.86 o 
 -17   1  14        0.81      -34.28     36.61 o 
 -15   1  14      841.12      793.08     59.72 o 
 -13   1  14       32.90       11.14     32.92 o 
 -11   1  14     3749.69     3809.07     82.81 o 
  -9   1  14      223.60      229.70     32.09 o 
  -7   1  14     4008.85     3849.84     84.46 o 
  -5   1  14      694.97      608.10     38.66 o 
  -3   1  14     1060.63     1118.83     48.47 o 
  -1   1  14     1037.26     1037.06     43.25 o 
   1   1  14      281.35      280.70     26.26 o 
   3   1  14     4890.30     4825.26     80.84 o 
   5   1  14      498.50      483.14     32.99 o 
   7   1  14      820.57      753.46     45.20 o 
   9   1  14       45.74       43.43     28.84 o 
  11   1  14        3.98       -5.15     28.59 o 
  13   1  14      289.38      272.22     40.24 o 
  15   1  14      446.80      413.85     46.63 o 
  17   1  14      513.00      602.37     54.84 o 
  19   1  14        4.36      -23.54     37.76 o 
  21   1  14       22.81       31.18     62.66 o 
 -20   2  14       29.01       33.58     55.32 o 
 -18   2  14      560.89      708.42     70.04 o 
 -16   2  14       63.06      114.20     40.27 o 
 -14   2  14      491.47      446.78     45.59 o 
 -12   2  14      550.63      628.80     48.66 o 
 -10   2  14        8.77       15.34     33.19 o 
  -8   2  14     3997.36     3957.06     87.24 o 
  -6   2  14     2376.64     2341.23     75.39 o 
  -4   2  14       14.32       30.98     30.41 o 
  -2   2  14     8347.07     8076.06    121.38 o 
   0   2  14     1160.31     1114.29     47.84 o 
   2   2  14     2393.45     2592.35     69.90 o 
   4   2  14       83.14       39.25     30.45 o 
   6   2  14     1158.32      943.07     49.96 o 
   8   2  14     1286.02     1133.63     54.82 o 
  10   2  14        4.30       -1.20     30.98 o 
  12   2  14      203.35      220.31     40.39 o 
  14   2  14      394.85      376.39     47.24 o 
  16   2  14      759.83      796.03     61.32 o 
  18   2  14     1463.51     1495.09     85.30 o 
  20   2  14        0.50       -1.16     48.20 o 
 -19   3  14     1330.61     1378.23     89.59 o 
 -17   3  14      405.37      338.38     84.65 o 
 -15   3  14      413.94      564.93     76.02 o 
 -13   3  14       26.44      -33.07     33.07 o 
 -11   3  14        0.21       15.90     34.68 o 
  -9   3  14      369.75      440.86     43.15 o 
  -7   3  14     2521.54     2737.20    104.62 o 
  -5   3  14     8231.67     8411.00    189.56 o 
  -3   3  14      680.83      600.60     91.03 o 
  -1   3  14      344.99      341.36     35.84 o 
   1   3  14     6590.00     6366.77    123.98 o 
   3   3  14    14381.53    13655.84    228.40 o 
   5   3  14     8916.53     8827.16    152.58 o 
   7   3  14        0.18      -13.83     29.75 o 
   9   3  14      395.48      399.84     44.94 o 
  11   3  14        3.68       -4.91     31.93 o 
  13   3  14      159.63      247.09     42.98 o 
  15   3  14      125.76      166.44     42.34 o 
  17   3  14      353.31      253.03     58.52 o 
  19   3  14       71.39       47.53     69.28 o 
 -18   4  14       15.16      -11.17     58.12 o 
 -16   4  14      426.71      465.63     70.41 o 
 -14   4  14      362.35      442.68     58.26 o 
 -12   4  14      321.62      401.49     46.54 o 
 -10   4  14        2.52       49.01     38.78 o 
  -8   4  14      151.05      109.59     32.78 o 
  -6   4  14      265.72      214.04     37.77 o 
  -4   4  14     1787.96     1846.19     74.85 o 
  -2   4  14     1286.34     1160.50     68.64 o 
   0   4  14      155.40      139.08     32.10 o 
   2   4  14       11.31      -11.46     28.58 o 
   4   4  14     2817.91     2722.09     92.05 o 
   6   4  14     6853.20     6872.49    149.77 o 
   8   4  14      619.26      582.59     60.00 o 
  10   4  14      344.13      329.68     43.91 o 
  12   4  14       40.06       28.43     33.48 o 
  14   4  14        4.62       38.91     42.47 o 
  16   4  14      381.06      400.50     62.15 o 
  18   4  14      792.99      887.10     81.05 o 
 -19   5  14      159.27      211.51    106.17 o 
 -17   5  14        5.95       39.67     62.10 o 
 -15   5  14       88.36       36.65     48.88 o 
 -13   5  14       12.99       22.44     45.30 o 
 -11   5  14     1686.58     1809.03     81.26 o 
  -9   5  14     2031.71     2020.14     84.14 o 
  -7   5  14     6035.67     5749.47    150.21 o 
  -5   5  14     1444.50     1376.27     67.15 o 
  -3   5  14      164.03      152.38     39.17 o 
  -1   5  14      611.64      644.05     88.60 o 
   1   5  14      980.79      871.40     59.86 o 
   3   5  14     2946.91     2898.23    114.80 o 
   5   5  14      295.05      275.75     46.40 o 
   7   5  14     2047.65     2076.14    100.98 o 
   9   5  14       28.70      -25.95     45.02 o 
  11   5  14      610.55      586.70     52.30 o 
  13   5  14     2278.49     2289.56    145.50 o 
  15   5  14       62.43       56.75     70.26 o 
  17   5  14     1723.11     1776.69    101.02 o 
 -16   6  14     1600.23     1931.52    112.45 o 
 -14   6  14        9.11      -42.43     56.94 o 
 -12   6  14       33.16       30.20     53.35 o 
 -10   6  14      206.21      202.33     52.69 o 
  -8   6  14      671.46      716.61     62.92 o 
  -6   6  14        0.77      -34.28     36.13 o 
  -4   6  14      285.25      350.05     45.45 o 
  -2   6  14     1731.65     1862.69     98.47 o 
   0   6  14      602.16      738.22     97.62 o 
   2   6  14      297.25      334.12     45.35 o 
   4   6  14     1040.07     1236.55     69.48 o 
   6   6  14      666.33      682.96     63.16 o 
   8   6  14     4535.32     4390.15    123.00 o 
  10   6  14     7070.82     6990.16    180.81 o 
  12   6  14     1216.18     1230.15    102.97 o 
  14   6  14       70.18       56.83     47.54 o 
  16   6  14     1897.81     1981.30    114.92 o 
 -15   7  14      762.43      863.96     85.08 o 
 -13   7  14      102.29       68.39     54.11 o 
 -11   7  14        0.29        3.96     50.85 o 
  -9   7  14        0.40      -34.79     45.36 o 
  -7   7  14       47.07       71.65     51.08 o 
  -5   7  14        0.09      -18.65     40.84 o 
  -3   7  14       92.57      101.24     40.83 o 
  -1   7  14      231.55      287.82     49.07 o 
   1   7  14       15.78      -45.48     45.48 o 
   3   7  14     1232.03     1191.06     70.82 o 
   5   7  14       35.87       31.80     37.80 o 
   7   7  14     3552.12     3658.80    124.75 o 
   9   7  14     1160.89     1281.77     88.05 o 
  11   7  14      150.59       67.39     52.10 o 
  13   7  14      166.90       44.91     47.59 o 
  15   7  14      785.58      774.00     77.26 o 
 -14   8  14      727.03      696.01    106.96 o 
 -12   8  14      710.18      930.51     94.61 o 
 -10   8  14      128.79      170.14     76.25 o 
  -8   8  14      568.38      545.65     88.29 o 
  -6   8  14      792.06      860.67     99.80 o 
  -4   8  14       85.81       32.42     46.09 o 
  -2   8  14       31.22       27.26     45.42 o 
   0   8  14      306.50      309.10     49.96 o 
   2   8  14      108.83       81.79     48.07 o 
   4   8  14      116.29      161.79     49.47 o 
   6   8  14       80.94      126.50     47.83 o 
   8   8  14     2396.78     2311.99    105.43 o 
  10   8  14       95.67      237.91     58.32 o 
  12   8  14      248.20      228.67     75.22 o 
 -11   9  14      327.19      355.85     88.41 o 
  -9   9  14       14.85       34.02     76.21 o 
  -7   9  14      406.57      447.04     86.14 o 
  -5   9  14      592.86      633.38    144.27 o 
  -3   9  14      404.49      357.16     78.65 o 
  -1   9  14      308.82      155.35     81.51 o 
   1   9  14     1380.89     1411.74    108.09 o 
   3   9  14     1294.75     1257.14     78.26 o 
   5   9  14     2039.85     2149.40    106.17 o 
   7   9  14      254.21      253.13     56.33 o 
   9   9  14      156.69      112.11     57.16 o 
  11   9  14      795.84      669.42     80.04 o 
  -6  10  14       71.26       57.54     88.55 o 
  -4  10  14       65.95      -36.17     57.20 o 
  -2  10  14      152.99      227.13     73.96 o 
   0  10  14      169.70        2.99     58.46 o 
   2  10  14     1355.07     1356.61     98.64 o 
   4  10  14     1073.65     1073.00     92.30 o 
   6  10  14        2.49      106.32     43.74 o 
 -19   1  15      220.07      293.91     61.19 o 
 -17   1  15     2070.66     2201.95     89.74 o 
 -15   1  15      789.41      849.34     62.75 o 
 -13   1  15      118.97      141.35     36.74 o 
 -11   1  15      173.02      173.60     37.58 o 
  -9   1  15     3148.25     3094.74     75.99 o 
  -7   1  15     3595.42     3364.15     81.61 o 
  -5   1  15     1969.31     1975.87     62.67 o 
  -3   1  15      534.50      491.68     32.95 o 
  -1   1  15     3117.16     2949.95     63.44 o 
   1   1  15      418.00      457.72     32.89 o 
   3   1  15      561.51      641.57     37.46 o 
   5   1  15     2162.50     1944.85     57.94 o 
   7   1  15     1962.37     1861.85     62.25 o 
   9   1  15     4796.13     4518.96    104.58 o 
  11   1  15      206.79      204.39     37.30 o 
  13   1  15      186.81      183.57     38.32 o 
  15   1  15      213.68      181.89     41.42 o 
  17   1  15     6501.69     6481.91    173.30 o 
  19   1  15      411.08      399.60     54.93 o 
 -20   2  15     1684.88     1913.60    117.70 o 
 -18   2  15       21.93      134.96     63.20 o 
 -16   2  15        2.55      -43.41     43.41 o 
 -14   2  15      789.97      942.78     63.59 o 
 -12   2  15       89.46       23.59     35.70 o 
 -10   2  15     2138.59     2107.26     68.33 o 
  -8   2  15     1068.35     1106.83     55.84 o 
  -6   2  15       96.06       82.57     28.99 o 
  -4   2  15     1310.26     1340.72     55.97 o 
  -2   2  15      654.92      630.79     42.98 o 
   0   2  15       29.30       25.28     25.75 o 
   2   2  15      925.36      946.71     47.29 o 
   4   2  15      490.87      522.61     40.08 o 
   6   2  15      110.74       94.25     31.89 o 
   8   2  15      370.29      281.56     39.43 o 
  10   2  15      102.11       55.45     41.47 o 
  12   2  15     2359.46     2464.15     88.87 o 
  14   2  15      988.24     1042.16     66.50 o 
  16   2  15        8.77      -14.20     38.45 o 
  18   2  15      300.38      287.76     53.77 o 
 -19   3  15      146.25       62.27     56.02 o 
 -17   3  15      251.14      337.30     61.29 o 
 -15   3  15      133.02      139.03     57.01 o 
 -13   3  15        1.78       33.54     36.26 o 
 -11   3  15      828.22      875.51     71.71 o 
  -9   3  15       87.92      136.74     38.69 o 
  -7   3  15      306.47      354.40     40.66 o 
  -5   3  15      411.58      446.61     48.39 o 
  -3   3  15       56.50       48.75     39.03 o 
  -1   3  15     1428.72     1379.72     59.90 o 
   1   3  15     3772.38     3468.58     91.82 o 
   3   3  15      897.30      865.35     46.99 o 
   5   3  15      251.62      268.57     37.43 o 
   7   3  15      419.33      358.47     45.65 o 
   9   3  15        0.54      -15.85     32.63 o 
  11   3  15       49.15       26.02     34.74 o 
  13   3  15      130.62       95.88     39.00 o 
  15   3  15       65.06       95.97     51.52 o 
  17   3  15       34.37        3.07     46.76 o 
  19   3  15       21.20       21.27     52.52 o 
 -18   4  15        4.18       78.13     72.35 o 
 -16   4  15      230.30      161.58     60.23 o 
 -14   4  15      990.92     1071.64    104.37 o 
 -12   4  15      842.65      862.21     60.89 o 
 -10   4  15     1421.91     1380.26     85.27 o 
  -8   4  15      491.78      545.96     54.42 o 
  -6   4  15      133.87      115.26     43.17 o 
  -4   4  15      195.50      138.36     39.72 o 
  -2   4  15     2388.36     2081.16     90.38 o 
   0   4  15     1146.53     1051.38     70.43 o 
   2   4  15      356.78      285.85     46.64 o 
   4   4  15        4.18       14.25     35.59 o 
   6   4  15      272.98      292.86     45.70 o 
   8   4  15      469.83      503.26     49.71 o 
  10   4  15      424.26      439.11     49.28 o 
  12   4  15     2204.87     2247.59     87.53 o 
  14   4  15     2266.17     2608.82    120.69 o 
  16   4  15        2.94      -22.00     50.92 o 
  18   4  15      631.15      590.78     94.14 o 
 -17   5  15     1826.79     1964.99    136.92 o 
 -15   5  15      243.18      128.04     60.96 o 
 -13   5  15       21.30      -44.33     45.71 o 
 -11   5  15      398.59      490.22     56.78 o 
  -9   5  15      769.15      611.18     62.25 o 
  -7   5  15     1443.99     1504.52     74.13 o 
  -5   5  15      332.12      342.02     46.57 o 
  -3   5  15        2.46        9.11     36.16 o 
  -1   5  15     1350.76     1150.12    118.49 o 
   1   5  15        8.02       -5.83     34.28 o 
   3   5  15     2936.00     3157.66    120.49 o 
   5   5  15    10804.23    10444.63    202.53 o 
   7   5  15      406.89      403.98     64.55 o 
   9   5  15       30.39        0.81     41.69 o 
  11   5  15      481.41      491.71     62.60 o 
  13   5  15      523.31      631.92     70.24 o 
  15   5  15     1458.96     1571.00    107.02 o 
  17   5  15     1900.60     1984.73    100.39 o 
 -16   6  15        9.67        3.69    117.48 o 
 -14   6  15       83.79       83.03     61.33 o 
 -12   6  15      259.84      269.36     68.18 o 
 -10   6  15        5.73       53.88     64.91 o 
  -8   6  15      891.00      831.79     72.26 o 
  -6   6  15      445.24      557.22     65.86 o 
  -4   6  15      220.75      139.49     43.05 o 
  -2   6  15     1122.11     1070.75     87.45 o 
   0   6  15     1579.20     1734.67     87.76 o 
   2   6  15      758.73      822.48     61.48 o 
   4   6  15     1346.45     1317.28    100.41 o 
   6   6  15       25.27      -28.90     36.47 o 
   8   6  15     3042.18     3025.27    119.42 o 
  10   6  15       35.69       85.18     59.27 o 
  12   6  15      954.65     1004.89     80.27 o 
  14   6  15       11.46       66.01     49.52 o 
  16   6  15     1236.32     1292.20     92.87 o 
 -15   7  15      876.87      851.00     89.10 o 
 -13   7  15        5.22       26.03     52.07 o 
 -11   7  15      130.62      171.24     63.46 o 
  -9   7  15      728.57      917.67     96.04 o 
  -7   7  15     1542.48     1655.04     98.46 o 
  -5   7  15      647.96      678.39     72.63 o 
  -3   7  15       10.73       36.69     39.64 o 
  -1   7  15      551.28      571.08     70.27 o 
   1   7  15      216.28      171.82     53.38 o 
   3   7  15      137.54       97.81     44.77 o 
   5   7  15       20.34      -10.14     43.62 o 
   7   7  15     1435.94     1614.49    101.45 o 
   9   7  15     3373.74     3598.59    132.45 o 
  11   7  15      540.57      497.76     69.44 o 
  13   7  15      411.84      466.22    124.90 o 
 -12   8  15        4.90       32.81     99.79 o 
 -10   8  15      165.44       52.18    109.47 o 
  -8   8  15      935.61      983.60    111.28 o 
  -6   8  15      142.36      162.51     70.90 o 
  -4   8  15       86.19       95.29     62.60 o 
  -2   8  15      139.26       95.03     51.60 o 
   0   8  15       91.12       70.98     44.08 o 
   2   8  15       85.66       94.43     53.02 o 
   4   8  15      244.47      250.02     54.57 o 
   6   8  15      866.69     1061.58     91.17 o 
   8   8  15      457.53      486.68     74.57 o 
  10   8  15      360.43      319.85     68.82 o 
  12   8  15      952.24     1133.78    141.71 o 
  -9   9  15       23.51      -48.46     80.91 o 
  -7   9  15     1034.23     1140.43    120.17 o 
  -5   9  15        5.04       -0.81     55.06 o 
  -3   9  15       86.07       62.85    127.41 o 
  -1   9  15        0.80       -0.79     50.30 o 
   1   9  15     1339.15     1300.24     96.89 o 
   3   9  15      742.29      916.54     93.77 o 
   5   9  15      102.21       14.95     88.58 o 
   7   9  15     1446.24     1273.64     89.85 o 
   9   9  15       10.63       98.55     59.00 o 
  -4  10  15       14.63      123.34     69.74 o 
  -2  10  15        3.54      -54.29     54.29 o 
   0  10  15      137.07      140.65     68.11 o 
   2  10  15      280.61      372.35     70.64 o 
   4  10  15      461.45      301.48     68.94 o 
 -18   0  16     4431.03     4795.96    226.14 o 
 -16   0  16     2667.94     2539.78    176.69 o 
 -14   0  16      586.80      562.94     79.88 o 
 -12   0  16        9.26      -47.78     47.78 o 
 -10   0  16      522.63      573.77     56.67 o 
  -8   0  16     6466.64     6485.40    169.20 o 
  -6   0  16     3021.11     2946.52    117.56 o 
  -4   0  16        4.31       17.34     41.84 o 
  -2   0  16     1938.20     2131.84    132.34 o 
   0   0  16      719.54      705.68     59.92 o 
   2   0  16     5112.95     4858.98    126.83 o 
   4   0  16       83.26       68.96     36.16 o 
   6   0  16     1013.69     1003.21     65.71 o 
   8   0  16     3967.31     3896.47    136.59 o 
  10   0  16      624.66      499.85     72.69 o 
  12   0  16      301.65      296.23     59.69 o 
  14   0  16       16.59      -33.54     47.35 o 
  16   0  16     2266.50     2647.75    219.14 o 
  18   0  16     8973.41     9085.14    263.17 o 
 -19   1  16      347.44      365.79     64.53 o 
 -17   1  16      361.95      287.37     55.63 o 
 -15   1  16      568.39      648.27     59.45 o 
 -13   1  16       89.88       79.06     45.41 o 
 -11   1  16     1020.45     1017.67     60.53 o 
  -9   1  16     4178.87     4170.99     95.30 o 
  -7   1  16       38.94       22.88     29.59 o 
  -5   1  16      110.32       73.24     31.17 o 
  -3   1  16     1410.39     1460.06     62.90 o 
  -1   1  16      211.59      211.30     33.58 o 
   1   1  16      339.98      275.79     30.55 o 
   3   1  16      470.55      483.99     39.38 o 
   5   1  16       10.47        9.13     24.80 o 
   7   1  16       94.10       50.45     30.59 o 
   9   1  16       25.30      -30.84     30.84 o 
  11   1  16      984.36      937.63     76.64 o 
  13   1  16     1428.79     1327.46     66.91 o 
  15   1  16      370.73      346.96     49.20 o 
  17   1  16      159.10      125.79     44.67 o 
  19   1  16      112.12       43.58     44.36 o 
 -18   2  16      148.11      187.04     57.83 o 
 -16   2  16     1092.53     1253.40     75.23 o 
 -14   2  16       64.30       91.85     41.44 o 
 -12   2  16       33.95        6.99     38.98 o 
 -10   2  16       52.63       33.26     32.57 o 
  -8   2  16     2914.19     2878.08     79.95 o 
  -6   2  16     2338.40     2297.23     74.12 o 
  -4   2  16       76.17       65.09     34.08 o 
  -2   2  16      976.58      931.99     52.74 o 
   0   2  16       22.87      -26.04     26.04 o 
   2   2  16     4940.50     4895.21    118.87 o 
   4   2  16      853.78      809.38     52.11 o 
   6   2  16      772.57      833.46     60.55 o 
   8   2  16     3206.62     3342.30    136.29 o 
  10   2  16       12.69       22.64     33.15 o 
  12   2  16       24.79      -37.78     37.78 o 
  14   2  16      637.46      587.47     56.31 o 
  16   2  16     1381.30     1521.88     80.66 o 
  18   2  16      645.81      805.56     68.88 o 
 -17   3  16        1.72       -9.27     48.62 o 
 -15   3  16     1294.12     1195.99     94.21 o 
 -13   3  16     6172.07     6420.88    219.44 o 
 -11   3  16      816.27      893.08     62.32 o 
  -9   3  16      709.05      724.07     73.03 o 
  -7   3  16     2039.81     2037.42     85.08 o 
  -5   3  16     1356.67     1293.54    100.14 o 
  -3   3  16     1162.72     1088.00     71.68 o 
  -1   3  16     2293.67     2349.25     82.88 o 
   1   3  16     3374.73     3441.86     86.56 o 
   3   3  16      492.71      525.43     42.93 o 
   5   3  16      441.65      441.44     49.38 o 
   7   3  16        9.84        9.30     33.81 o 
   9   3  16       15.25      -33.26     33.26 o 
  11   3  16     2915.01     2960.01     92.99 o 
  13   3  16     4829.61     4740.15    148.46 o 
  15   3  16      637.22      530.73     57.54 o 
  17   3  16       44.36       42.07    100.85 o 
 -18   4  16       66.55      129.40     77.09 o 
 -16   4  16      243.93      270.11     79.30 o 
 -14   4  16        0.18       73.30     51.61 o 
 -12   4  16     1444.41     1437.27    140.47 o 
 -10   4  16      645.05      674.71     62.68 o 
  -8   4  16      791.66      801.23     63.41 o 
  -6   4  16      363.45      416.00     65.66 o 
  -4   4  16      995.36     1032.87     64.55 o 
  -2   4  16     4238.51     4137.54    148.91 o 
   0   4  16      244.83      224.97     43.34 o 
   2   4  16      439.59      507.74     57.80 o 
   4   4  16     1436.83     1382.71     95.21 o 
   6   4  16       26.71       81.75     38.54 o 
   8   4  16        5.57       13.75     35.07 o 
  10   4  16      380.30      427.92     51.52 o 
  12   4  16      347.45      324.36     46.18 o 
  14   4  16      424.10      525.40     68.37 o 
  16   4  16        0.21      -46.55     46.55 o 
 -17   5  16       79.93       24.08     95.99 o 
 -15   5  16     1032.44     1111.23     92.96 o 
 -13   5  16      184.08      101.78     76.29 o 
 -11   5  16     1933.64     2118.03    127.51 o 
  -9   5  16       96.67        6.63     43.21 o 
  -7   5  16      451.18      464.06     71.68 o 
  -5   5  16      720.71      739.07     60.36 o 
  -3   5  16     4722.24     4797.86    161.85 o 
  -1   5  16     1861.17     1816.70     89.99 o 
   1   5  16       27.35       87.86     40.80 o 
   3   5  16     2301.97     2252.66    128.61 o 
   5   5  16     1549.31     1629.91    126.03 o 
   7   5  16     1055.14     1037.48     77.14 o 
   9   5  16      253.78      211.66     44.94 o 
  11   5  16      857.51      768.31     61.61 o 
  13   5  16      906.92     1012.58     82.96 o 
  15   5  16       88.69      -52.50     52.50 o 
 -14   6  16       20.06      -36.37     50.55 o 
 -12   6  16      402.03      352.64     72.59 o 
 -10   6  16      281.50      360.57     72.22 o 
  -8   6  16     3057.72     3064.68    117.89 o 
  -6   6  16      779.44      843.75     68.28 o 
  -4   6  16      359.79      246.64     90.65 o 
  -2   6  16     1002.13      847.43     79.46 o 
   0   6  16       47.92       -8.30     45.45 o 
   2   6  16     1438.77     1434.35     78.60 o 
   4   6  16      277.90      220.83     48.21 o 
   6   6  16      678.37      666.62     81.44 o 
   8   6  16     1464.83     1542.31     91.97 o 
  10   6  16      711.98      763.80     77.58 o 
  12   6  16      118.52      120.34     51.60 o 
  14   6  16      241.92      192.86     58.08 o 
 -13   7  16       79.29       76.34     61.16 o 
 -11   7  16      764.67      854.15    100.26 o 
  -9   7  16      758.52      688.86     84.28 o 
  -7   7  16      483.57      481.20     70.02 o 
  -5   7  16      242.87      306.93     71.01 o 
  -3   7  16      244.91      210.86     48.90 o 
  -1   7  16       86.85      159.67     53.39 o 
   1   7  16       71.27       85.01     51.88 o 
   3   7  16      107.53      250.22     55.45 o 
   5   7  16       75.75       -3.28     39.44 o 
   7   7  16      425.25      401.01     64.23 o 
   9   7  16      463.68      494.41     88.34 o 
  11   7  16      346.93      261.57     77.54 o 
  13   7  16      184.36      223.43     60.18 o 
 -10   8  16       78.83       85.34     70.40 o 
  -8   8  16     1344.32     1298.95    125.55 o 
  -6   8  16     1431.78     1288.31    123.38 o 
  -4   8  16       25.51       20.76     51.68 o 
  -2   8  16       62.53       44.45     44.18 o 
   0   8  16      186.48      188.90     55.36 o 
   2   8  16     1287.62     1398.55    146.91 o 
   4   8  16        8.73        2.48     52.51 o 
   6   8  16       46.90       77.34     51.56 o 
   8   8  16     3053.08     3217.79    176.52 o 
  10   8  16        7.49       80.28     62.05 o 
  -7   9  16      209.20      230.28     78.71 o 
  -5   9  16       22.33      144.89     98.37 o 
  -3   9  16      655.93      530.59     94.80 o 
  -1   9  16      472.79      490.20     74.89 o 
   1   9  16        0.23       -8.98     43.45 o 
   3   9  16      232.53       96.58     48.60 o 
   5   9  16       71.69       77.93     56.65 o 
   7   9  16      464.57      398.07     76.64 o 
 -17   1  17     1388.87     1480.82     82.39 o 
 -15   1  17      590.89      569.50     61.46 o 
 -13   1  17       72.39      114.29     48.28 o 
 -11   1  17      140.83      114.10     36.22 o 
  -9   1  17      259.60      257.19     38.64 o 
  -7   1  17    10510.03    10303.88    160.79 o 
  -5   1  17     3142.36     3086.24     86.80 o 
  -3   1  17        1.53      -22.26     36.58 o 
  -1   1  17      245.50      315.41     38.32 o 
   1   1  17     2925.86     2835.19     77.82 o 
   3   1  17     6544.13     6244.07    135.23 o 
   5   1  17     1159.52     1070.22     53.30 o 
   7   1  17      317.38      378.83     37.45 o 
   9   1  17     1339.67     1399.04     87.37 o 
  11   1  17      386.41      392.49     46.65 o 
  13   1  17      456.38      343.34     47.52 o 
  15   1  17      431.63      395.01     51.52 o 
  17   1  17     2670.80     3182.38    127.13 o 
 -18   2  17      646.97      706.32     77.85 o 
 -16   2  17      514.33      513.51     59.71 o 
 -14   2  17     3111.63     3213.89    115.91 o 
 -12   2  17     2646.02     2970.68     94.13 o 
 -10   2  17     2203.54     2216.02     74.51 o 
  -8   2  17      161.82      183.18     36.34 o 
  -6   2  17        8.40      -17.48     37.92 o 
  -4   2  17      425.49      393.87     48.85 o 
  -2   2  17     5731.54     6005.51    141.66 o 
   0   2  17      317.04      283.29     40.10 o 
   2   2  17      249.69      299.12     41.19 o 
   4   2  17       79.64       71.17     30.33 o 
   6   2  17      367.06      339.38     40.11 o 
   8   2  17      430.74      469.78     46.97 o 
  10   2  17      777.50      753.63     55.37 o 
  12   2  17     1106.61     1098.74     69.24 o 
  14   2  17      183.82      165.72     46.71 o 
  16   2  17       56.48      155.95     73.74 o 
 -17   3  17        9.05       29.41     52.91 o 
 -15   3  17        8.66      -11.00     52.55 o 
 -13   3  17      396.25      345.44     64.39 o 
 -11   3  17      248.20      259.45     47.43 o 
  -9   3  17      781.35      809.34     55.54 o 
  -7   3  17      160.90      112.11     41.99 o 
  -5   3  17      145.73      213.83     42.55 o 
  -3   3  17      425.15      493.04     52.76 o 
  -1   3  17      220.91      185.88     39.56 o 
   1   3  17      534.44      551.10     43.86 o 
   3   3  17      360.13      412.85     46.11 o 
   5   3  17       88.32      118.49     36.56 o 
   7   3  17      101.33      163.68     42.93 o 
   9   3  17        0.17        1.00     33.23 o 
  11   3  17     1125.84     1070.06     63.70 o 
  13   3  17      160.78      226.92     48.26 o 
  15   3  17      761.39      664.48     64.74 o 
  17   3  17     1783.64     1694.11    105.09 o 
 -16   4  17       13.05      -81.89     81.89 o 
 -14   4  17     5359.57     5970.58    188.88 o 
 -12   4  17     5620.43     5862.34    155.82 o 
 -10   4  17     1817.94     1793.66     89.24 o 
  -8   4  17       73.30       82.15     44.82 o 
  -6   4  17     1297.65     1312.81     86.96 o 
  -4   4  17      826.87      896.40     70.87 o 
  -2   4  17      582.82      531.94     70.51 o 
   0   4  17      512.85      576.95     57.03 o 
   2   4  17        0.33      -24.47     34.74 o 
   4   4  17       70.29      122.95     49.55 o 
   6   4  17      906.69      809.67     82.77 o 
   8   4  17       19.93       35.77     38.53 o 
  10   4  17      261.29      336.12     50.89 o 
  12   4  17     1768.36     2011.15     83.57 o 
  14   4  17      293.95      368.31     50.80 o 
  16   4  17        2.91       49.69     48.38 o 
 -15   5  17      248.69      268.38     80.72 o 
 -13   5  17      127.39       54.82     54.04 o 
 -11   5  17      602.03      582.03     64.73 o 
  -9   5  17       46.08       33.99     44.86 o 
  -7   5  17      494.50      507.86     57.50 o 
  -5   5  17       48.07      159.95     61.99 o 
  -3   5  17     2225.87     2206.04    184.21 o 
  -1   5  17     1251.03     1226.02     98.04 o 
   1   5  17      586.74      553.48     59.33 o 
   3   5  17      801.38      900.72     67.23 o 
   5   5  17     2050.09     2088.53    121.40 o 
   7   5  17      374.02      400.26     52.19 o 
   9   5  17      131.09      114.97     49.31 o 
  11   5  17      181.72      248.10     48.94 o 
  13   5  17       40.87       84.80     53.90 o 
  15   5  17      184.49      186.34     54.37 o 
 -14   6  17       25.34       57.00     64.86 o 
 -12   6  17      147.17      268.16     70.41 o 
 -10   6  17      927.39      965.99    130.74 o 
  -8   6  17      399.35      398.76     73.78 o 
  -6   6  17      398.47      433.13     59.38 o 
  -4   6  17      413.24      342.53     56.93 o 
  -2   6  17     1837.40     1912.08    111.18 o 
   0   6  17      368.75      366.20    115.87 o 
   2   6  17     2137.71     2092.68     93.79 o 
   4   6  17     1058.48     1057.13     93.84 o 
   6   6  17      278.17      269.68     56.60 o 
   8   6  17      477.97      513.83     92.44 o 
  10   6  17        5.74      -25.58     46.63 o 
  12   6  17      132.46      163.05     57.00 o 
 -11   7  17      409.78      541.91    161.19 o 
  -9   7  17      274.05      219.13    227.91 o 
  -7   7  17     4858.43     5220.62    355.42 o 
  -5   7  17     2028.85     2174.87    160.82 o 
  -3   7  17       31.12      -14.55     41.30 o 
  -1   7  17        5.47      -15.99     46.65 o 
   1   7  17     2560.48     2579.06    128.38 o 
   3   7  17     2279.60     2306.60    111.37 o 
   5   7  17       90.47      143.44     52.59 o 
   7   7  17      123.82      157.92     56.18 o 
   9   7  17      510.28      469.50     69.39 o 
  11   7  17      390.03      449.85     76.79 o 
  -8   8  17      911.77     1101.22    121.59 o 
  -6   8  17       11.21      -53.01     58.92 o 
  -4   8  17       39.89        7.29     50.64 o 
  -2   8  17      875.00      870.30     75.38 o 
   0   8  17      738.65      781.78     72.97 o 
   2   8  17        4.89      -38.64    143.18 o 
   4   8  17        0.57      -35.47     47.08 o 
   6   8  17        0.33       23.27     54.74 o 
   8   8  17      125.09      115.94     66.73 o 
  -3   9  17        2.63       -8.05     65.83 o 
  -1   9  17       55.75       44.01     55.65 o 
   1   9  17      274.82       98.41     49.03 o 
   3   9  17      320.66      329.54     76.14 o 
 -16   0  18      701.18      816.54    148.15 o 
 -14   0  18        1.91       18.31     61.08 o 
 -12   0  18       59.02      -16.14     67.72 o 
 -10   0  18       28.52       77.17     61.40 o 
  -8   0  18     3282.39     3210.93    125.92 o 
  -6   0  18     6991.88     6932.04    206.76 o 
  -4   0  18     2382.98     2239.15    118.17 o 
  -2   0  18      440.93      534.53    113.91 o 
   0   0  18     1995.06     1800.78    105.84 o 
   2   0  18     9494.18     9072.52    240.67 o 
   4   0  18     1975.61     2017.99    163.66 o 
   6   0  18      452.11      272.05     52.17 o 
   8   0  18      104.83       89.56     54.69 o 
  10   0  18      438.31      382.73     67.38 o 
  12   0  18      415.88      371.06     69.71 o 
  14   0  18      447.21      467.54     79.51 o 
  16   0  18       55.31      -45.87     55.14 o 
 -17   1  18       35.65       39.84     52.33 o 
 -15   1  18       33.98       -9.93     43.47 o 
 -13   1  18      333.10      264.48     51.03 o 
 -11   1  18      148.03      239.41     45.95 o 
  -9   1  18      761.38      772.57     52.68 o 
  -7   1  18        5.67       92.04     43.15 o 
  -5   1  18      326.58      356.76     50.94 o 
  -3   1  18      785.83      703.67     59.86 o 
  -1   1  18     1559.21     1650.18     71.98 o 
   1   1  18      405.43      401.86     46.01 o 
   3   1  18      144.03      152.40     43.70 o 
   5   1  18        1.04       -0.30     30.02 o 
   7   1  18     2786.03     2573.29     80.34 o 
   9   1  18        0.46      -30.96     30.96 o 
  11   1  18      477.54      418.85     46.05 o 
  13   1  18       10.83       -9.48     36.22 o 
  15   1  18       11.27       27.85     44.69 o 
 -16   2  18       67.47       42.60     49.92 o 
 -14   2  18      105.02       70.00     46.17 o 
 -12   2  18        6.30       51.55     42.05 o 
 -10   2  18      931.95      961.52     61.13 o 
  -8   2  18      312.00      304.86     55.82 o 
  -6   2  18      357.79      312.47     47.11 o 
  -4   2  18        4.23      -15.97     35.23 o 
  -2   2  18     1150.51     1208.62     71.37 o 
   0   2  18      350.22      302.93     42.40 o 
   2   2  18     1968.01     1918.61     76.56 o 
   4   2  18     1565.14     1482.13     62.88 o 
   6   2  18      506.96      399.19     42.85 o 
   8   2  18     2194.67     2205.03     82.41 o 
  10   2  18      143.40      116.89     38.79 o 
  12   2  18      349.00      457.52     53.09 o 
  14   2  18       98.34       81.44     44.21 o 
  16   2  18      258.25      248.02     54.29 o 
 -15   3  18      402.33      466.30     77.90 o 
 -13   3  18     1816.27     1948.52    111.07 o 
 -11   3  18      861.93      977.91     68.29 o 
  -9   3  18      858.45      840.09     58.49 o 
  -7   3  18       55.02       87.43     41.46 o 
  -5   3  18     8929.20     8694.44    183.43 o 
  -3   3  18      366.37      357.23     51.12 o 
  -1   3  18      333.29      341.87     46.34 o 
   1   3  18      239.20      203.61     41.32 o 
   3   3  18      874.64      889.14     57.83 o 
   5   3  18     1166.43     1061.31     63.28 o 
   7   3  18     1010.44     1103.68     63.62 o 
   9   3  18      134.22      112.36     43.54 o 
  11   3  18       38.80       39.93     39.01 o 
  13   3  18        1.14       -4.33     38.11 o 
  15   3  18        1.37       38.52     44.98 o 
 -14   4  18        6.86       54.87     53.09 o 
 -12   4  18        4.57       29.03     48.76 o 
 -10   4  18       30.76       49.72     50.41 o 
  -8   4  18      155.62      112.57     44.27 o 
  -6   4  18      502.33      507.23     65.83 o 
  -4   4  18     3202.74     3285.39    140.57 o 
  -2   4  18     4533.48     4813.18    166.82 o 
   0   4  18      663.85      720.50     63.35 o 
   2   4  18       11.36       -5.91     34.65 o 
   4   4  18      267.28      257.44     49.78 o 
   6   4  18       30.33        1.23     38.07 o 
   8   4  18       35.23       46.31     47.16 o 
  10   4  18        8.55        9.10     38.22 o 
  12   4  18       78.71        6.25     42.89 o 
  14   4  18        5.39       75.79     44.93 o 
 -13   5  18     1067.19     1154.81    107.53 o 
 -11   5  18     1226.77     1180.00    109.80 o 
  -9   5  18      219.54      137.67     60.47 o 
  -7   5  18      339.92      249.08     54.07 o 
  -5   5  18        1.31       16.93     49.69 o 
  -3   5  18     1262.43     1290.13     96.91 o 
  -1   5  18        2.67        1.19     47.91 o 
   1   5  18     2212.98     2080.63     96.46 o 
   3   5  18      636.75      617.32     78.55 o 
   5   5  18        9.01      -18.87     60.34 o 
   7   5  18     1095.09     1142.91     74.10 o 
   9   5  18      668.33      642.59     62.50 o 
  11   5  18      565.06      585.76     64.21 o 
  13   5  18      177.52      208.77     55.97 o 
 -12   6  18       96.78      118.68     66.05 o 
 -10   6  18      365.42      408.43     80.69 o 
  -8   6  18     1871.47     2039.75    105.12 o 
  -6   6  18     2054.36     2201.83    106.44 o 
  -4   6  18     1719.38     1729.85    115.76 o 
  -2   6  18     1702.82     1768.70    111.80 o 
   0   6  18     2601.13     2695.11    131.85 o 
   2   6  18     1882.82     1973.49    108.05 o 
   4   6  18      815.45     1026.68     83.99 o 
   6   6  18      246.86      269.57     74.60 o 
   8   6  18      124.24      169.12     64.62 o 
  10   6  18      731.99      762.03     69.13 o 
  12   6  18      313.08      255.75     64.71 o 
  -9   7  18      146.72      121.43    111.18 o 
  -7   7  18     1336.97     1354.99    134.54 o 
  -5   7  18     1140.30     1167.17    106.42 o 
  -3   7  18        6.98       23.08     43.50 o 
  -1   7  18        2.91       14.15     51.04 o 
   1   7  18      367.20      347.32     73.28 o 
   3   7  18      440.22      542.91     71.68 o 
   5   7  18      274.05      220.38     73.95 o 
   7   7  18      195.93      222.29     62.50 o 
   9   7  18      172.48      169.75     57.95 o 
  -6   8  18     1259.62     1302.37    133.15 o 
  -4   8  18       79.67       41.23     57.55 o 
  -2   8  18        7.75       24.84     45.35 o 
   0   8  18      339.17      276.30     57.17 o 
   2   8  18     2994.65     3282.48    152.13 o 
   4   8  18      371.89      405.43     80.15 o 
   6   8  18       74.95       22.42     60.85 o 
 -15   1  19       20.91       66.10     48.57 o 
 -13   1  19     1367.43     1685.82     86.90 o 
 -11   1  19       14.86       20.83     33.29 o 
  -9   1  19     1317.88     1286.38     80.55 o 
  -7   1  19     3181.63     3341.88    105.35 o 
  -5   1  19      504.06      603.68     82.03 o 
  -3   1  19      450.29      374.73     58.60 o 
  -1   1  19       10.78      -22.07     36.02 o 
   1   1  19     2303.41     2140.58     93.41 o 
   3   1  19     3627.60     3906.01    112.16 o 
   5   1  19       75.93       60.61     38.56 o 
   7   1  19        1.49      -32.11     32.11 o 
   9   1  19      124.70      133.23     38.79 o 
  11   1  19      928.50     1012.48     66.66 o 
  13   1  19      891.92     1037.38     74.55 o 
  15   1  19      409.82      429.87     60.97 o 
 -14   2  19        8.65       31.72     50.40 o 
 -12   2  19      443.51      406.87     74.18 o 
 -10   2  19      167.42      117.64     39.85 o 
  -8   2  19     1606.88     1484.72     83.06 o 
  -6   2  19      508.78      405.66     54.96 o 
  -4   2  19     3440.15     3698.92    118.08 o 
  -2   2  19     2043.44     2060.61     90.14 o 
   0   2  19      261.33      282.73     58.20 o 
   2   2  19     1437.49     1253.71     74.00 o 
   4   2  19        8.32       16.56     35.54 o 
   6   2  19     4699.02     4535.87    109.63 o 
   8   2  19     2876.06     3013.05     99.65 o 
  10   2  19       16.21      -30.77     35.47 o 
  12   2  19        0.44       44.49     42.67 o 
  14   2  19       44.87       62.16     43.69 o 
 -13   3  19        5.50       -3.47     48.01 o 
 -11   3  19       52.25      -36.46     56.83 o 
  -9   3  19       10.45      -38.05     38.05 o 
  -7   3  19      396.75      436.01     56.65 o 
  -5   3  19       94.67      102.08     48.01 o 
  -3   3  19       49.48       24.74     46.20 o 
  -1   3  19       99.55       79.39     41.67 o 
   1   3  19       52.84       58.52     43.48 o 
   3   3  19      196.53      147.75     44.13 o 
   5   3  19        5.34        2.48     35.47 o 
   7   3  19       41.54       74.32     36.88 o 
   9   3  19      418.57      484.81     77.79 o 
  11   3  19     1297.65     1411.19     75.38 o 
  13   3  19       72.75       54.21     42.58 o 
 -12   4  19      699.19      878.80     72.64 o 
 -10   4  19      203.58      260.56     55.37 o 
  -8   4  19      874.83      868.78     65.03 o 
  -6   4  19      673.87      694.18     81.34 o 
  -4   4  19      529.89      632.31     69.59 o 
  -2   4  19      861.32      945.96     69.03 o 
   0   4  19      831.08      928.05     63.16 o 
   2   4  19      322.72      214.83     49.00 o 
   4   4  19        0.17      -28.59     43.91 o 
   6   4  19     3431.58     3521.32    118.89 o 
   8   4  19     1648.00     1581.00     85.47 o 
  10   4  19        0.16      -29.57     40.31 o 
  12   4  19      139.08      153.02     52.33 o 
 -11   5  19      621.06      577.57     89.89 o 
  -9   5  19     2042.47     2388.83    165.29 o 
  -7   5  19      832.27      842.30     70.95 o 
  -5   5  19     1952.30     1932.73    117.86 o 
  -3   5  19     2738.63     2513.22    132.30 o 
  -1   5  19       21.45       23.17     49.86 o 
   1   5  19       13.80      -37.94     41.33 o 
   3   5  19      713.59      886.13     70.96 o 
   5   5  19     1076.50     1087.96     99.58 o 
   7   5  19      764.60      805.90     69.96 o 
   9   5  19      815.84      953.89     73.88 o 
  11   5  19      443.52      448.77     71.00 o 
 -10   6  19      265.70      381.34     78.22 o 
  -8   6  19     1294.75     1208.22    107.14 o 
  -6   6  19      468.60      443.21     66.78 o 
  -4   6  19       83.57       79.66     50.43 o 
  -2   6  19      478.84      482.05     78.96 o 
   0   6  19      963.97      772.05     87.16 o 
   2   6  19      741.09      734.62    100.29 o 
   4   6  19       36.94      110.40     64.45 o 
   6   6  19        6.68      -27.40     50.23 o 
   8   6  19      188.76      216.01     53.95 o 
  10   6  19        0.05       13.47     45.51 o 
  -7   7  19     3750.58     4110.60    215.64 o 
  -5   7  19       80.91       59.03     50.36 o 
  -3   7  19       85.23       48.35     47.03 o 
  -1   7  19        3.01       -3.88     55.45 o 
   1   7  19     3485.97     3572.14    157.73 o 
   3   7  19     4217.82     4916.94    193.58 o 
   5   7  19      603.76      810.90     96.28 o 
   7   7  19      131.18      131.36     89.61 o 
 -14   0  20      713.08      788.73    105.74 o 
 -12   0  20     4279.43     4669.67    226.09 o 
 -10   0  20      166.62      144.90     86.53 o 
  -8   0  20      880.82      882.99    130.68 o 
  -6   0  20      435.38      648.25    100.23 o 
  -4   0  20      304.42      335.80     81.24 o 
  -2   0  20        3.43       -6.69     57.86 o 
   0   0  20       37.72       59.20     56.77 o 
   2   0  20     7157.46     7798.77    312.44 o 
   4   0  20      232.12      283.98     97.78 o 
   6   0  20       13.95        8.28     52.93 o 
   8   0  20     2790.75     2721.71    138.83 o 
  10   0  20     5871.24     6286.78    180.60 o 
  12   0  20     1028.96     1333.10     94.78 o 
  14   0  20      414.56      552.37    161.92 o 
 -13   1  20      823.41      729.84     76.49 o 
 -11   1  20      347.51      406.31     69.71 o 
  -9   1  20       76.20      131.69     50.19 o 
  -7   1  20      197.50      379.91     55.85 o 
  -5   1  20        2.25       56.81     51.80 o 
  -3   1  20        2.41       25.82     44.96 o 
  -1   1  20     2316.13     2343.98     88.27 o 
   1   1  20        9.83       94.20     40.16 o 
   3   1  20      113.62      135.50     40.86 o 
   5   1  20      772.35      656.09     59.27 o 
   7   1  20      338.84      278.93     48.26 o 
   9   1  20      238.68      203.92     51.97 o 
  11   1  20       24.75       22.87     43.87 o 
  13   1  20       16.30       11.86     41.26 o 
 -12   2  20      494.63      536.83     77.56 o 
 -10   2  20        1.99       35.39     38.89 o 
  -8   2  20        0.30      -13.16     43.62 o 
  -6   2  20        9.77        8.19     44.09 o 
  -4   2  20       86.93       98.16     49.26 o 
  -2   2  20      235.46      219.16     52.44 o 
   0   2  20       12.00       -9.32     40.11 o 
   2   2  20      549.75      493.89     75.43 o 
   4   2  20      315.42      342.08     49.87 o 
   6   2  20      493.09      398.36     52.10 o 
   8   2  20      191.97      211.88     43.99 o 
  10   2  20      281.14      279.53     49.66 o 
  12   2  20     1809.64     1879.55     87.97 o 
 -13   3  20        3.65      -58.28     58.28 o 
 -11   3  20      142.94      245.99     58.19 o 
  -9   3  20      145.32      170.12     48.89 o 
  -7   3  20      221.92      309.71     80.00 o 
  -5   3  20      152.43      156.65    109.59 o 
  -3   3  20     1391.80     1462.67    158.40 o 
  -1   3  20      593.56      682.18     81.42 o 
   1   3  20      163.12      198.75     49.68 o 
   3   3  20      184.37      101.94     48.93 o 
   5   3  20     1316.13     1184.50     86.74 o 
   7   3  20     6557.10     6481.08    196.72 o 
   9   3  20      952.84      953.33     67.00 o 
  11   3  20       37.98       88.62     46.82 o 
 -12   4  20       64.78       21.13     60.96 o 
 -10   4  20      480.81      637.37     78.07 o 
  -8   4  20       63.18       99.19     47.22 o 
  -6   4  20       27.20       23.06     54.25 o 
  -4   4  20      573.91      542.66     69.54 o 
  -2   4  20      170.94      200.73     55.30 o 
   0   4  20      422.00      355.69     59.93 o 
   2   4  20        0.22       35.88     49.65 o 
   4   4  20      192.84      203.73     51.73 o 
   6   4  20      237.48      250.68     54.81 o 
   8   4  20      581.78      668.91     61.14 o 
  10   4  20       17.79        9.44     41.10 o 
  -9   5  20      192.35      132.67     60.48 o 
  -7   5  20      414.53      535.91     78.33 o 
  -5   5  20       92.53      163.03     66.46 o 
  -3   5  20      101.54       42.75     74.62 o 
  -1   5  20     1257.45     1394.58    131.93 o 
   1   5  20       11.57       -8.17     42.57 o 
   3   5  20       19.31      147.94     57.56 o 
   5   5  20      644.36      707.25     69.15 o 
   7   5  20      506.44      694.89     70.00 o 
   9   5  20      715.66      859.10     88.80 o 
  -6   6  20      141.31       21.77     48.91 o 
  -4   6  20        0.25      -42.52     42.52 o 
  -2   6  20      195.25      246.96     69.14 o 
   0   6  20      264.12      328.45     72.55 o 
   2   6  20     3775.46     4033.81    284.43 o 
   4   6  20     1203.74     1536.86    144.50 o 
   6   6  20      115.00       90.27     77.24 o 
  -1   7  20      229.32      367.19     76.68 o 
   1   7  20      891.83     1056.24    123.18 o 
 -11   1  21      264.12      298.91     64.38 o 
  -9   1  21       83.13       52.86     53.23 o 
  -7   1  21       52.55       45.29     50.56 o 
  -5   1  21     1216.93     1197.45     87.89 o 
  -3   1  21      584.21      563.11    114.81 o 
  -1   1  21       72.60       83.77     59.39 o 
   1   1  21     2497.74     2613.33     96.37 o 
   3   1  21     4469.89     4563.42    126.40 o 
   5   1  21      119.34      140.17     43.99 o 
   7   1  21      146.58      126.96     43.37 o 
   9   1  21     1272.31     1333.41     82.02 o 
  11   1  21     2601.24     2822.25    105.77 o 
 -10   2  21      806.60      868.24     74.95 o 
  -8   2  21       55.88       61.38     53.67 o 
  -6   2  21        0.80        2.91     57.32 o 
  -4   2  21      442.94      378.42     79.54 o 
  -2   2  21      204.64      245.05     58.29 o 
   0   2  21      334.36      401.28     59.13 o 
   2   2  21      657.43      692.67     66.15 o 
   4   2  21       38.86       44.00     44.75 o 
   6   2  21      979.00      974.91     69.90 o 
   8   2  21     2480.56     2557.89     99.92 o 
  10   2  21      940.10     1155.15     75.53 o 
 -11   3  21      317.17      342.57     64.39 o 
  -9   3  21       16.08       45.43     50.18 o 
  -7   3  21     1279.18     1381.15     95.83 o 
  -5   3  21       18.33      -29.72     56.31 o 
  -3   3  21      446.56      495.98     69.63 o 
  -1   3  21        8.13      -13.60     47.51 o 
   1   3  21      168.91      137.12     48.69 o 
   3   3  21      139.01      125.38     84.32 o 
   5   3  21        4.45      -19.95     53.03 o 
   7   3  21      389.97      355.90     64.47 o 
   9   3  21       11.36      -44.80     44.80 o 
  -8   4  21      200.35      218.62     62.21 o 
  -6   4  21      498.32      331.57     64.89 o 
  -4   4  21      122.38       90.76     52.96 o 
  -2   4  21     2457.75     2701.39    139.21 o 
   0   4  21      139.64      201.22     59.95 o 
   2   4  21       51.86       24.41     49.83 o 
   4   4  21      119.60      119.57     55.56 o 
   6   4  21      758.79      875.89     75.56 o 
   8   4  21      340.05      411.56     62.36 o 
  -7   5  21      278.82      254.77     61.27 o 
  -5   5  21      683.76      823.13     82.51 o 
  -3   5  21        0.04       58.22     51.17 o 
  -1   5  21      336.25      269.19     71.39 o 
   1   5  21      545.67      568.56     81.11 o 
   3   5  21      279.12      286.24     55.95 o 
   5   5  21       51.34       -1.80     52.99 o 
  -2   6  21       16.75       16.42     72.28 o 
   0   6  21       82.67       99.61    104.57 o 
   2   6  21      264.24      304.64     97.81 o 
 -10   0  22       29.83      -89.88     98.10 o 
  -8   0  22        4.55      112.28    167.48 o 
  -6   0  22        6.00      105.47    102.13 o 
  -4   0  22     2057.50     2043.91    155.89 o 
  -2   0  22      211.57      -43.02     94.42 o 
   0   0  22      438.75      429.54     80.70 o 
   2   0  22     2591.30     2617.07    176.98 o 
   4   0  22      317.87      311.05     77.29 o 
   6   0  22       97.64      115.92     64.59 o 
   8   0  22      555.89      669.04     93.23 o 
  -9   1  22     1876.04     1910.53    126.48 o 
  -7   1  22      188.64      170.80     67.03 o 
  -5   1  22      100.17       45.11     52.14 o 
  -3   1  22       85.73      202.45     83.46 o 
  -1   1  22       20.52       43.75     49.76 o 
   1   1  22      652.44      657.06     68.91 o 
   3   1  22      183.91      331.90     57.73 o 
   5   1  22        0.94       -4.04     41.73 o 
   7   1  22       17.86      -17.30     40.43 o 
   9   1  22      192.02      217.56     51.42 o 
  -8   2  22        2.66      -25.18     57.53 o 
  -6   2  22      202.97      210.62     67.14 o 
  -4   2  22      431.98      489.21     86.95 o 
  -2   2  22      299.26      385.64     67.06 o 
   0   2  22      444.72      498.67     71.39 o 
   2   2  22     2031.83     2137.72    102.58 o 
   4   2  22      126.31       87.29     49.29 o 
   6   2  22       60.59       85.96     49.84 o 
   8   2  22       56.50       85.67     49.33 o 
  -7   3  22      868.73     1059.62    109.54 o 
  -5   3  22     1084.95      962.42     99.24 o 
  -3   3  22      433.25      383.63     79.06 o 
  -1   3  22       82.24      109.20     54.85 o 
   1   3  22      966.12     1141.82     83.53 o 
   3   3  22      107.02      100.04     49.80 o 
   5   3  22      351.12      407.56     64.50 o 
   7   3  22     1041.20     1154.90     85.73 o 
  -6   4  22      104.61       90.94     65.36 o 
  -4   4  22       69.23       73.29    167.33 o 
  -2   4  22        5.42       34.48     57.66 o 
   0   4  22        1.89       11.25     50.15 o 
   2   4  22       31.34       49.62     48.17 o 
   4   4  22        4.02      -46.25     46.25 o 
  -5   1  23      150.07      231.73     64.35 o 
  -3   1  23      990.03     1103.64     91.97 o 
  -1   1  23       28.23      -42.36     55.53 o 
   1   1  23       43.52       85.92     51.66 o 
   3   1  23      309.02      279.83     59.91 o 
   5   1  23      293.38      354.45     62.64 o 
  -4   2  23       12.48       68.54     80.04 o 
  -2   2  23      581.95      656.91     80.38 o 
   0   2  23      595.09      551.08     75.00 o 
   2   2  23      295.85      354.20     62.00 o 
   4   2  23      129.01      177.06     76.51 o 
  -3   3  23       43.53       26.24     76.68 o 
  -1   3  23       48.39      -36.59     50.44 o 
   1   3  23       35.15       -7.89     62.08 o 
                                                 
